# Supplementary material for: The first rare case of Candida palmioleophila infection reported in China and its genomic evolution in a human host environment
Source: Front Microbiol. 2023 Jul 26;14:1165721. doi: 10.3389/fmicb.2023.1165721 (PMC10469324; doi:10.3389/fmicb.2023.1165721)
Supplement: Supplementary file 4 [file Table_4.XLSX]

## Sheet: genes
Category	protein name	function	The most matched protein sequence in the Swissprot database					this study
			accession	length	Orthologs species	Identity	Evalue	ID
Ergosterol biosynthesis	EGH1	Ergosteryl-beta-glucosidase	P40566	764	Saccharomyces cerevisiae (strain ATCC 204508/S288c)	42.7457	0	scaffold6.t146
	ERG1	Squalene monooxygenase	Q92206	496	Candida albicans (strain SC5314/ATCC MYA-2876)	64.6341	0	scaffold6.t250
	ERG2	C-8 sterol isomerase	P32352	222	Saccharomyces cerevisiae (strain ATCC 204508/S288c)	57.2093	2e-76	scaffold1.t180
	ERG3	Delta(7)-sterol 5(6)-desaturase	O93875	386	Candida albicans	66.838	0	scaffold1.t433
	ERG4	Delta(24(24(1)))-sterol reductase	P25340	473	Saccharomyces cerevisiae (strain ATCC 204508/S288c)	60.5096	0	scaffold3.t202
	ERG5	Cytochrome P450 61	P54781	538	Saccharomyces cerevisiae (strain ATCC 204508/S288c)	66.9246	0	scaffold6.t66
	ERG6	Sterol 24-C-methyltransferase	O74198	376	Candida albicans (strain SC5314/ATCC MYA-2876)	89.5442	0	scaffold9.t17
	ERG7	Lanosterol synthase	Q04782	728	Candida albicans (strain SC5314/ATCC MYA-2876)	72.3757	0	scaffold2.t616
	ERG8	Phosphomevalonate kinase	P24521	451	Saccharomyces cerevisiae (strain ATCC 204508/S288c)	39.1949	5e-100	scaffold3.t367
	ERG9	Squalene synthase	P78589	448	Candida albicans	68.0089	0	scaffold4.t402
	ERG11	Lanosterol 14-alpha demethylase	P14263	528	Candida tropicalis	72.5379	0	scaffold2.t669 /OP691259
	ERG12	Mevalonate kinase	P07277	443	Saccharomyces cerevisiae (strain ATCC 204508/S288c)	42.2374	1e-105	scaffold2.t351
	ERG13	Hydroxymethylglutaryl-CoA synthase	P54839	491	Saccharomyces cerevisiae (strain ATCC 204508/S288c)	64.8889	0	scaffold4.t184
	ERG20	Farnesyl pyrophosphate synthase	P08524	352	Saccharomyces cerevisiae (strain ATCC 204508/S288c)	70.7736	0	scaffold2.t484
	ERG24	Delta(14)-sterol reductase	P32462	438	Saccharomyces cerevisiae (strain ATCC 204508/S288c)	56.8233	2e-172	scaffold1.t214
	ERG25	Methylsterol monooxygenase	P53045	309	Saccharomyces cerevisiae (strain ATCC 204508/S288c)	65.8363	9e-139	scaffold1.t994
	ERG25	Methylsterol monooxygenase	O59933	308	Candida albicans (strain SC5314/ATCC MYA-2876)	78	0	scaffold8.t162
	ERG26	Sterol-4-alpha-carboxylate 3-dehydrogenase, decarboxylating	P53199	349	Saccharomyces cerevisiae (strain ATCC 204508/S288c)	63.9535	2e-160	scaffold1.t351
	ERG28	Ergosterol biosynthetic protein 28	P40030	148	Saccharomyces cerevisiae (strain ATCC 204508/S288c)	58.0153	4e-49	scaffold2.t195
	ERG29	Ergosterol biosynthesis protein 29	P40207	237	Saccharomyces cerevisiae (strain ATCC 204508/S288c)	33.6735	1e-07	scaffold5.t330
	UPC2	Sterol uptake control protein 2	Q59QC7	712	Candida albicans (strain SC5314/ATCC MYA-2876)	82.7225	0	scaffold2.t402
CDR or MDR family	CDR1	Multidrug resistance protein CDR1	P43071	1501	Candida albicans	72.6725	0	scaffold1.t947
	MDR1	Benomyl/methotrexate resistance protein	P28873	564	Candida albicans	58.1034	0	scaffold3.t205
	MDR1	GTPase-activating protein GYP2	P53258	950	Saccharomyces cerevisiae (strain ATCC 204508/S288c)	46.6049	0	scaffold3.t663
Secreted lipases	LIP1	Lipase 1	O94091	468	Candida albicans	42.7586	3e-126	scaffold3.t149
	LIP1	Lipase 1	O94091	468	Candida albicans	42.2819	2e-123	scaffold3.t173
	LIP1	Lipase 1	O94091	468	Candida albicans	40.7494	1e-118	scaffold3.t519
	LIP1	Lipase 1	O94091	468	Candida albicans	43.4685	2e-129	scaffold6.t30
	LIP1	Lipase 1	O94091	468	Candida albicans	44.3709	5e-131	scaffold6.t107
	LIP1	Lipase 1	O94091	468	Candida albicans	43.3551	3e-131	scaffold9.t70
Secreted aspartyl proteinases	SAP1	Protein SAP1	P39955	897	Saccharomyces cerevisiae (strain ATCC 204508/S288c)	66.5768	2e-155	scaffold4.t361
	SAP9	Candidapepsin-9	Q59SU1	544	Candida albicans (strain SC5314/ATCC MYA-2876)	45.8661	9e-124	scaffold6.t338
	SAP30	Transcriptional regulatory protein SAP30	P38429	201	Saccharomyces cerevisiae (strain ATCC 204508/S288c)	36.6412	3e-14	scaffold3.t159
	SAP61	Pre-mRNA-splicing factor sap61	O59706	492	Schizosaccharomyces pombe (strain 972/ATCC 24843)	31.5789	1e-65	scaffold2.t692
	SAP114	Pre-mRNA-splicing factor sap114	O13900	481	Schizosaccharomyces pombe (strain 972/ATCC 24843)	29.5775	4e-41	scaffold2.t70
	SAP145	Pre-mRNA-splicing factor sap145	Q9UUI3	601	Schizosaccharomyces pombe (strain 972/ATCC 24843)	38.9205	8e-61	scaffold2.t140
	SAP155	SIT4-associating protein SAP155	P43612	1002	Saccharomyces cerevisiae (strain ATCC 204508/S288c)	34.2105	4e-96	scaffold7.t75
	SAP185	SIT4-associating protein SAP185	P40856	1058	Saccharomyces cerevisiae (strain ATCC 204508/S288c)	43.9331	1e-164	scaffold9.t13
	SAPT1	Candidapepsin	Q00663	394	Candida tropicalis	42.2983	5e-88	scaffold6.t235
