# Supplementary material for: The first rare case of Candida palmioleophila infection reported in China and its genomic evolution in a human host environment
Source: Front Microbiol. 2023 Jul 26;14:1165721. doi: 10.3389/fmicb.2023.1165721 (PMC10469324; doi:10.3389/fmicb.2023.1165721)
Supplement: Supplementary file 5 [file Table_5.XLSX]

## Sheet: SNP
Number	Region	ID	Name	Function	POS	Genotype	07202534	07206383	07204494	08201515	08201684	08201782
snp1	upstream;downstream	scaffold1.g203(dist=717); scaffold1.g204(dist=214)	g203=SPAC824.07; g204=SGT1	g203=Probable hydroxyacylglutathione hydrolase C824.07; g204=Protein SGT1	550224	het	C	T	T	T	C	T
snp2	upstream;downstream	scaffold1.g203(dist=719); scaffold1.g204(dist=212)	g203=SPAC824.07; g204=SGT1	g203=Probable hydroxyacylglutathione hydrolase C824.07; g204=Protein SGT1	550226	het	G	T	T	T	G	T
snp3	upstream;downstream	scaffold1.g203(dist=728); scaffold1.g204(dist=203)	g203=SPAC824.07; g204=SGT1	g203=Probable hydroxyacylglutathione hydrolase C824.07; g204=Protein SGT1	550235	het	C	C	T	T	T	T
snp4	upstream;downstream	scaffold1.g203(dist=733); scaffold1.g204(dist=198)	g203=SPAC824.07; g204=SGT1	g203=Probable hydroxyacylglutathione hydrolase C824.07; g204=Protein SGT1	550240	het	G	G	A	A	A	A
snp5	upstream;downstream	scaffold1.g203(dist=753); scaffold1.g204(dist=178)	g203=SPAC824.07; g204=SGT1	g203=Probable hydroxyacylglutathione hydrolase C824.07; g204=Protein SGT1	550260	het	C	T	T	T	T	T
snp6	upstream;downstream	scaffold1.g203(dist=757); scaffold1.g204(dist=174)	g203=SPAC824.07; g204=SGT1	g203=Probable hydroxyacylglutathione hydrolase C824.07; g204=Protein SGT1	550264	het	T	A	A	A	A	A
snp7	upstream;downstream	scaffold1.g203(dist=762); scaffold1.g204(dist=169)	g203=SPAC824.07; g204=SGT1	g203=Probable hydroxyacylglutathione hydrolase C824.07; g204=Protein SGT1	550269	het	C	A	A	A	A	A
snp8	upstream;downstream	scaffold1.g203(dist=765); scaffold1.g204(dist=166)	g203=SPAC824.07; g204=SGT1	g203=Probable hydroxyacylglutathione hydrolase C824.07; g204=Protein SGT1	550272	het	G	A	A	A	A	A
snp9	upstream	scaffold1.g1096(dist=518)	g1096=POX4	g1096=Acyl-coenzyme A oxidase 4	2944359	hom	C	T	C	C	C	C
snp10	downstream	scaffold2.g307(dist=517)	g307=YBR287W	g307=Uncharacterized transporter YBR287W	938600	het	T	T	T	C	T	T
snp11	intergenic	scaffold2.g770(dist=8036),scaffold2.g771(dist=3923)	g771=ND4	g771=NADH-ubiquinone oxidoreductase chain 4	2251355	hom	T	T	C	C	C	T
snp12	intergenic	scaffold4.g62(dist=3560), scaffold4.g63(dist=2692)	g62=ELP6	g62=Elongator complex protein 6	186704	het	A	A	A	G	A	A
snp13	intergenic	scaffold4.g62(dist=3578), scaffold4.g63(dist=2674)	g62=ELP6	g62=Elongator complex protein 6	186722	het	G	G	G	A	G	G
snp14	intergenic	scaffold4.g62(dist=3585), scaffold4.g63(dist=2667)	g62=ELP6	g62=Elongator complex protein 6	186729	het	A	A	A	C	A	A
snp15	upstream	scaffold4.g180(dist=306)	g180=PGA3	g180=Plasma membrane-associated coenzyme Q6 reductase PGA3	525678	het	A	T	T	A	A	T
snp16	upstream	scaffold4.g180(dist=309)	g180=PGA3	g180=Plasma membrane-associated coenzyme Q6 reductase PGA3	525681	het	T	A	A	T	T	A
snp17	upstream	scaffold4.g180(dist=315)	g180=PGA3	g180=Plasma membrane-associated coenzyme Q6 reductase PGA3	525687	het	G	A	A	A	G	A
snp18	upstream	scaffold4.g180(dist=343)	g180=PGA3	g180=Plasma membrane-associated coenzyme Q6 reductase PGA3	525715	het	G	A	A	A	A	A
snp19	upstream	scaffold4.g180(dist=378)	g180=PGA3	g180=Plasma membrane-associated coenzyme Q6 reductase PGA3	525750	het	A	G	G	G	G	G
snp20	upstream	scaffold4.g180(dist=381)	g180=PGA3	g180=Plasma membrane-associated coenzyme Q6 reductase PGA3	525753	het	T	A	A	A	A	A
snp21	upstream	scaffold4.g180(dist=391)	g180=PGA3	g180=Plasma membrane-associated coenzyme Q6 reductase PGA3	525763	het	C	T	T	T	T	T
snp22	upstream	scaffold4.g180(dist=398)	g180=PGA3	g180=Plasma membrane-associated coenzyme Q6 reductase PGA3	525770	het	C	T	T	T	T	T
snp23	upstream	scaffold5.g319(dist=428)	＿	g319=Retrovirus-related Pol polyprotein from transposon TNT 1-94	886026	het	G	A	A	A	A	A
snp24	upstream	scaffold5.g319(dist=437)	＿	g319=Retrovirus-related Pol polyprotein from transposon TNT 1-94	886035	het	A	G	G	G	G	G
snp25	upstream	scaffold5.g319(dist=439)	＿	g319=Retrovirus-related Pol polyprotein from transposon TNT 1-94	886037	het	C	T	T	T	T	T
snp26	upstream	scaffold5.g319(dist=481)	＿	g319=Retrovirus-related Pol polyprotein from transposon TNT 1-94	886079	het	T	A	A	A	A	A
snp27	upstream	scaffold5.g319(dist=483)	＿	g319=Retrovirus-related Pol polyprotein from transposon TNT 1-94	886081	het	T	A	A	A	A	A
snp28	upstream	scaffold5.g319(dist=485)	＿	g319=Retrovirus-related Pol polyprotein from transposon TNT 1-94	886083	het	G	T	T	G	T	G
snp29	upstream	scaffold5.g319(dist=487)	＿	g319=Retrovirus-related Pol polyprotein from transposon TNT 1-94	886085	het	A	T	T	A	T	T
snp30	upstream	scaffold5.g319(dist=504)	＿	g319=Retrovirus-related Pol polyprotein from transposon TNT 1-94	886102	het	A	T	T	A	T	T
snp31	upstream	scaffold5.g319(dist=516)	＿	g319=Retrovirus-related Pol polyprotein from transposon TNT 1-94	886114	het	G	A	A	G	G	G
snp32	upstream	scaffold5.g409(dist=784)	g409=IFF9	g409=Cell wall protein IFF9	1184671	hom	G	T	G	G	G	G
snp33	upstream	scaffold6.g104(dist=667)	g104=YIP3	g104=Prenylated Rab acceptor 1	294194	het	T	C	T	T	T	T
snp34	upstream	scaffold6.g104(dist=671)	g104=YIP3	g104=Prenylated Rab acceptor 1	294190	het	G	T	T	T	T	T
snp35	upstream	scaffold6.g104(dist=702)	g104=YIP3	g104=Prenylated Rab acceptor 1	294159	het	C	A	C	A	A	A
snp36	upstream	scaffold6.g104(dist=713)	g104=YIP3	g104=Prenylated Rab acceptor 1	294148	het	C	A	A	A	A	A
snp37	upstream	scaffold6.g104(dist=716)	g104=YIP3	g104=Prenylated Rab acceptor 1	294145	het	T	C	C	C	C	C
snp38	upstream	scaffold6.g104(dist=719)	g104=YIP3	g104=Prenylated Rab acceptor 1	294142	het	T	T	C	C	C	T
snp39	upstream	scaffold6.g104(dist=720)	g104=YIP3	g104=Prenylated Rab acceptor 1	294141	het	C	C	T	T	T	C
snp40	upstream	scaffold6.g104(dist=728)	g104=YIP3	g104=Prenylated Rab acceptor 1	294133	het	G	G	A	A	A	G
snp41	upstream	scaffold7.g111(dist=716)	g111=VPS5	g111=Vacuolar protein sorting-associated protein 5	336041	het	A	C	A	A	A	A
snp42	intergenic	NONE(dist=NONE), scaffold9.g1(dist=6223)	＿	＿	23416	het	T	T	T	T	T	C
