# Supplementary material for: The first rare case of Candida palmioleophila infection reported in China and its genomic evolution in a human host environment
Source: Front Microbiol. 2023 Jul 26;14:1165721. doi: 10.3389/fmicb.2023.1165721 (PMC10469324; doi:10.3389/fmicb.2023.1165721)
Supplement: Supplementary file 6 [file Table_6.XLSX]

## Sheet: indel
Number	Region	ID	Name	Function	Chrom	POS_start	POS_end	07202543	07206383	07204494	08201515	08201684	08201782	Genotype
indel_1	exonic	scaffold7.g184	g184=TUP1	g184=Transcriptional repressor TUP1	scaffold7	570259	570304	GGTGGAGGTGGCTGGCTCCTTTGGTTCTTCCTTGATGGTGCTGGCG	-	GGTGGAGGTGGCTGGCTCCTTTGGTTCTTCCTTGATGGTGCTGGCG	GGTGGAGGTGGCTGGCTCCTTTGGTTCTTCCTTGATGGTGCTGGCG	GGTGGAGGTGGCTGGCTCCTTTGGTTCTTCCTTGATGGTGCTGGCG	GGTGGAGGTGGCTGGCTCCTTTGGTTCTTCCTTGATGGTGCTGGCG	hom
indel_2	upstream;downstream	scaffold1.g203(dist=736) scaffold1.g204(dist=195)	g203=SPAC824.07; g204=SGT1	g203=Probable hydroxyacylglutathione hydrolase C824.07; g204=Protein SGT1	scaffold1	550243	550243	-	AAAA	AAAA	AAAA	AAAA	AAAA	het
indel_3	upstream;downstream	scaffold1.g244(dist=347) scaffold1.g245(dist=113)	g244=RPS18B; g245=YML6	g244=40S ribosomal protein S18-B; g245=54S ribosomal protein YmL6	scaffold1	647636	647636	C	-	C	C	-	-	het
indel_4	downstream	scaffold1.g272 scaffold1.g273(dist=196)	g272=VAC14;	g272=Vacuole morphology and inheritance protein 14	scaffold1	721402	721402	-	-	-	T	-	T	het
indel_5	downstream	scaffold1.g310(dist=800)	-	-	scaffold1	816749	816749	T	T	T	T	T	-	het
indel_6	intergenic	scaffold1.g359(dist=3525) scaffold1.g360(dist=3646)	g359=GIP	g359=Copia protein	scaffold1	1004622	1004622	T	T	T	T	T	-	het
indel_7	intergenic	scaffold1.g454(dist=6769) scaffold1.g455(dist=5005)	g454=ARO4;	g454=Phospho-2-dehydro-3-deoxyheptonate aldolase, tyrosine-inhibited;	scaffold1	1265008	1265008	-	-	-	-	TA	-	het
indel_8	upstream;downstream	scaffold1.g824(dist=794) scaffold1.g825(dist=404)	g824=HYR1; g825=MSY1	g824=Glutathione peroxidase-like peroxiredoxin HYR1; g825=Tyrosine--tRNA ligase, mitochondrial	scaffold1	2223554	2223554	-	-	-	A	-	-	het
indel_9	upstream	scaffold1.g924 scaffold1.g925(dist=728)	g924=RPL26B; g925=TIM21	g924=60S ribosomal protein L26-B; g925=Mitochondrial import inner membrane translocase subunit TIM21	scaffold1	2478381	2478381	-	-	-	-	-	A	het
indel_10	downstream	scaffold1.g941(dist=606)	g941=PSH1	g941=RING finger protein PSH1	scaffold1	2521809	2521809	-	A	-	-	-	-	het
indel_11	upstream;downstream	scaffold1.g1083(dist=421) scaffold1.g1084(dist=992)	g1083=ATG18; g1084=UBP6	g1083=Autophagy-related protein 18; g1084=Ubiquitin carboxyl-terminal hydrolase 6	scaffold1	2914448	2914448	A	-	A	A	A	A	het
indel_12	intergenic	scaffold2.g133(dist=5354) scaffold2.g134(dist=1500)	g133=PUP1; g134=ASP1	g133=Proteasome subunit beta type-2 g134=L-asparaginase 1	scaffold2	417343	417343	-	-	-	T	-	-	het
indel_13	downstream	scaffold2.g254 scaffold2.g255(dist=598)	g254=pgmA; g255=GZF3	g254=Phosphoglucomutase; g255=Transcriptional regulator GZF3	scaffold2	740112	740112	T	T	T	-	-	-	het
indel_14	intergenic	scaffold2.g273(dist=11317) scaffold2.g274(dist=2534)	g274=GIP	g274=Copia protein	scaffold2	814363	814363	A	A	A	A	-	A	het
indel_15	intergenic	scaffold2.g295(dist=3306) scaffold2.g296(dist=3932)	g296=HHT1	g296=Histone H3.1/H3.2	scaffold2	897405	897405	A	-	A	A	A	A	het
indel_16	intergenic	scaffold2.g407(dist=4376) ,scaffold2.g408(dist=1577)	g408=RHD1	g408=Beta-mannosyltransferase 2	scaffold2	1226456	1226456	T	T	T	T	-	T	het
indel_17	upstream;downstream	scaffold2.g470(dist=245) scaffold2.g469(dist=223)	g469=YPL150W；g470=AFUA_7G03980	g469=Putative serine/threonine-protein kinase YPL150W； g470=Eukaryotic translation initiation factor 3 subunit M	scaffold2	1402790	1402790	-	-	-	-	T	-	het
indel_18	upstream;downstream	scaffold2.g546(dist=408) scaffold2.g547(dist=287)	g546=rxt3； g547=vam6	g546=Transcriptional regulatory protein rxt3； g547=Vacuolar morphogenesis protein 6	scaffold2	1592569	1592569	G	-	-	-	-	-	het
indel_19	upstream;downstream	scaffold2.g546(dist=409) scaffold2.g547(dist=286)	g546=rxt3； g547=vam6	g546=Transcriptional regulatory protein rxt3； g547=Vacuolar morphogenesis protein 6	scaffold2	1592570	1592570	G	G	G	G	-	G	het
indel_20	intergenic	scaffold2.g615(dist=6264) scaffold2.g616(dist=1175)	g615=ATO2； g616=ERG7	g615=Ammonia transport outward protein 2 ； g616=Lanosterol synthase	scaffold2	1802247	1802248	TT	-T	TT	TT	-T	-	het
indel_21	intergenic	scaffold3.g1(dist=3361) scaffold3.g2(dist=3047)	g1=mel1； g3=bet3	g1=Alpha-galactosidase mel1； g3=Transport protein particle subunit bet3	scaffold3	6144	6144	A	-	-	-	-	-	hom
indel_22	intergenic	scaffold3.g19(dist=2666) scaffold3.g20(dist=2541)	g20=FAO2	g20=Long-chain-alcohol oxidase FAO2	scaffold3	48822	48822	A	A	A	A	-	A	het
indel_23	downstream	scaffold3.g148(dist=987)	g148=SPAC1952.08c	g148=Pyridoxamine 5'-phosphate oxidase C1952.08c homolog	scaffold3	375325	375325	A	A	-	A	A	A	het
indel_24	intergenic	scaffold3.g180(dist=6293) scaffold3.g181(dist=2343)	g180=GIP； g181=IRC5	g180=Copia protein； g181=Uncharacterized ATP-dependent helicase IRC5	scaffold3	478728	478728	A	A	-	A	A	A	het
indel_25	intergenic	scaffold3.g232(dist=1005) scaffold3.g233(dist=3097)	g233=LTO1	g233=Protein LTO1	scaffold3	639276	639276	A	A	A	-	-	A	het
indel_26	upstream;downstream	scaffold3.g402(dist=753) scaffold3.g401(dist=422)	g401=dao1; g402=VTC4	g401=D-amino-acid oxidase； g402=Vacuolar transporter chaperone 4	scaffold3	1116363	1116363	-	T	-	-	-	-	het
indel_27	intergenic	NONE(dist=NONE) scaffold4.g1(dist=2743)	g1=RBR3	g1=Cell wall protein RBR3	scaffold4	8444	8444	A	A	-	A	A	A	het
indel_28	downstream	scaffold4.g75(dist=674)	g75=pi041	g75=Uncharacterized J domain-containing protein C17A3.05c	scaffold4	229066	229066	A	-	A	A	-	A	het
indel_29	intergenic	scaffold4.g154(dist=1233) scaffold4.g155(dist=2409)	g155=RIB3	g155=3,4-dihydroxy-2-butanone 4-phosphate synthase	scaffold4	443434	443434	T	T	-	T	-	T	het
indel_30	intergenic	scaffold4.g177(dist=2012) scaffold4.g178(dist=4963)	g177=RHD1; g178=CHS2	g177=Beta-mannosyltransferase 2; g178=Chitin synthase 2	scaffold4	515080	515080	T	T	T	-	T	T	het
indel_31	intergenic	scaffold4.g180(dist=1039) scaffold4.g181(dist=3619)	g180=PGA3; g181=TUB1	g180=Plasma membrane-associated coenzyme Q6 reductase PGA3; g181=Tubulin alpha chain	scaffold4	526411	526411	TT	T-	TT	TT	-	TT	het
indel_32	intergenic	scaffold4.g406(dist=2808) scaffold4.g407(dist=1683)	g406=YNL134C; g407=SEC18	g406=Uncharacterized protein YNL134C; g407=Vesicular-fusion protein SEC18	scaffold4	1143816	1143816	A	A	A	-	A	A	het
indel_33	intergenic	scaffold5.g191(dist=1835) scaffold5.g192(dist=1510)	g191=RPL24; g192=atp1a3	g191=60S ribosomal protein L24; g192=Sodium/potassium-transporting ATPase subunit alpha-3	scaffold5	530354	530354	-	A	-	-	-	-	het
indel_34	downstream	scaffold6.g47(dist=702)	g47=GIT3	g47=Major glycerophosphoinositol permease GIT3	scaffold6	137648	137648	T	T	-	T	T	-	het
indel_35	upstream	scaffold6.g104(dist=792)	g104=YIP3	g104=Prenylated Rab acceptor 1	scaffold6	294069	294069	T	-	-	-	-	-	het
indel_36	intergenic	scaffold6.g279(dist=2342) scaffold6.g280(dist=1462)	g279=GLN4; g280=GAC1	g279=Glutamine--tRNA ligase; g280=Serine/threonine-protein phosphatase 1	scaffold6	791761	791761	A	-	A	A	A	A	het
indel_37	downstream	scaffold6.g294(dist=300)	g294=LIG1	g294=tRNA ligase	scaffold6	837389	837389	A	A	A	A	A	-	het
indel_38	intergenic	scaffold6.g318(dist=5346) scaffold6.g319(dist=19979)	g318=SCO3172; g319=RIM101	g318=Baeyer-Villiger monooxygenase; g319=pH-response transcription factor pacC/RIM101	scaffold6	912273	912273	T	-	T	T	T	-	hom
indel_39	intergenic	scaffold7.g2(dist=4099) scaffold7.g3(dist=3349)	g2=POX9; g3=KIN3	g2=Peroxisomal catalase; g3=Serine/threonine-protein kinase KIN3	scaffold7	10671	10671	-	-	T	-	-	-	het
indel_40	intergenic	scaffold7.g83(dist=3370) scaffold7.g84(dist=1010)	g83=PEX14	g83=Peroxisomal membrane protein PER10	scaffold7	243997	243997	A	-	A	A	A	A	het
indel_41	downstream	scaffold7.g127(dist=554)	g127=PICST_85387	g127=Adenylosuccinate synthetase	scaffold7	386704	386704	T	T	T	T	T	-	het
indel_42	intergenic	scaffold7.g139(dist=3008) scaffold7.g140(dist=3568)	g140=FAA2	g139=Retrovirus-related Pol polyprotein from transposon TNT 1-94; g140=Long-chain-fatty-acid--CoA ligase 2	scaffold7	428194	428194	A	A	A	-	A	A	het
indel_43	downstream	scaffold7.g167 scaffold7.g168(dist=402)	g167=HMX1; g168=HBR1	g167=Heme-binding protein HMX1; g168=Adenylate kinase isoenzyme 6 homolog HBR1	scaffold7	517561	517562	AC	AC	AC	-	AC	AC	het
indel_44	downstream	scaffold7.g216(dist=573)	g216=BGL1A	g216=Beta-glucosidase 1A	scaffold7	653049	653049	-	T	-	T	-	-	het
indel_45	intergenic	scaffold7.g216(dist=1024) NONE(dist=NONE)	g216=BGL1A	g216=Beta-glucosidase 1A	scaffold7	656475	656475	A	A	A	A	-	A	het
indel_46	intergenic	scaffold8.g23(dist=2260) scaffold8.g24(dist=5560)	g23=SPT2; g24=YJR142W	g23=Protein SPT2; g24=Uncharacterized protein YJR142W	scaffold8	73724	73724	A	A	A	A	-	-	het
indel_47	intergenic	scaffold8.g23(dist=2484) scaffold8.g24(dist=5336)	g23=SPT2; g24=YJR142W	g23=Protein SPT2; g24=Uncharacterized protein YJR142W	scaffold8	73948	73948	A	A	A	-	A	A	het
indel_48	intergenic	scaffold9.g41(dist=2008) scaffold9.g42(dist=6613)	g41=FLC3; g42=CYCU4-1	g41=Putative flavin carrier protein 3; g42=Cyclin-U4-1	scaffold9	155516	155517	TT	T-	TT	-	TT	TT	het
indel_49	intergenic	scaffold9.g41(dist=3518) scaffold9.g42(dist=5103)	g41=FLC3; g42=CYCU4-1	g41=Putative flavin carrier protein 3; g42=Cyclin-U4-1	scaffold9	157026	157027	TT	TT	T-	-	TT	TT	het
indel_50	intergenic	scaffold9.g42(dist=1309) scaffold9.g43(dist=1612)	g42=CYCU4-1	g42=Cyclin-U4-1	scaffold9	164715	164715	-	A	-	-	-	-	het
indel_51	intergenic	scaffold9.g69(dist=1777) scaffold9.g70(dist=1398)	g69=YIL166C; g70=LIP1	g69=Uncharacterized transporter YIL166C; g70=Lipase 1	scaffold9	245643	245643	T	T	T	-	T	T	het
indel_52	intergenic	scaffold9.g70(dist=1858) scaffold9.g71(dist=2422)	g70=LIP1	g70=Lipase 1	scaffold9	250371	250371	T	-	T	T	T	-	het
