# Supplementary material for: The first rare case of Candida palmioleophila infection reported in China and its genomic evolution in a human host environment
Source: Front Microbiol. 2023 Jul 26;14:1165721. doi: 10.3389/fmicb.2023.1165721 (PMC10469324; doi:10.3389/fmicb.2023.1165721)
Supplement: Supplementary file 7 [file Table_7.XLSX]

## Sheet: CNV
CNV_Type	Chr_Pos	Length	08201684	07204494	07206383	08201782	08201515
duplication	scaffold2:2251301-2261200	9900	0	1	1	0	0
duplication	scaffold2:2252701-2261200	8500	1	0	0	1	1
duplication	scaffold4:1-8400	8400	1	1	1	1	1
duplication	scaffold6:918101-926100	8000	1	0	0	0	0
duplication	scaffold9:1-21000	21000	1	1	1	1	1
duplication	scaffold10:1-37100	37100	1	1	1	1	1
