# Supplementary material for: The first rare case of Candida palmioleophila infection reported in China and its genomic evolution in a human host environment
Source: Front Microbiol. 2023 Jul 26;14:1165721. doi: 10.3389/fmicb.2023.1165721 (PMC10469324; doi:10.3389/fmicb.2023.1165721)
Supplement: Supplementary file 9 [file Table_9.XLSX]

## Sheet: NR
orf_name	Query_length	Query_start	Query_end	Hit_name	Hit_description	Hit_length	Hit_start	Hit_end	Aln_length	Identity	Evalue
scaffold2.t676	896	1	324	XP_020062061.1	uncharacterized protein CANTADRAFT_32420, partial [Suhomyces tanzawaensis NRRL Y-17324] ODV76939.1 hypothetical protein CANTADRAFT_32420, partial [Suhomyces tanzawaensis NRRL Y-17324]	363	1	295	333	38.1381	2.15e-58
scaffold3.t22	900	1	348	XP_020062061.1	uncharacterized protein CANTADRAFT_32420, partial [Suhomyces tanzawaensis NRRL Y-17324] ODV76939.1 hypothetical protein CANTADRAFT_32420, partial [Suhomyces tanzawaensis NRRL Y-17324]	363	1	315	357	36.4146	2.23e-58
scaffold3.t693	1280	19	342	XP_034010684.1	uncharacterized protein DIURU_004501, partial [Diutina rugosa] KAA8898881.1 hypothetical protein DIURU_004501, partial [Diutina rugosa]	364	17	339	324	53.3951	4.14e-102
scaffold4.t1	1773	1	324	XP_020062061.1	uncharacterized protein CANTADRAFT_32420, partial [Suhomyces tanzawaensis NRRL Y-17324] ODV76939.1 hypothetical protein CANTADRAFT_32420, partial [Suhomyces tanzawaensis NRRL Y-17324]	363	1	295	334	39.2216	2.31e-55
scaffold5.t335	1354	1	272	XP_020062061.1	uncharacterized protein CANTADRAFT_32420, partial [Suhomyces tanzawaensis NRRL Y-17324] ODV76939.1 hypothetical protein CANTADRAFT_32420, partial [Suhomyces tanzawaensis NRRL Y-17324]	363	1	276	281	41.2811	7.65e-55
scaffold5.t336	1192	1	272	XP_020062061.1	uncharacterized protein CANTADRAFT_32420, partial [Suhomyces tanzawaensis NRRL Y-17324] ODV76939.1 hypothetical protein CANTADRAFT_32420, partial [Suhomyces tanzawaensis NRRL Y-17324]	363	1	276	281	39.8577	2.91e-54
scaffold5.t409	1304	1	272	XP_020062062.1	uncharacterized protein CANTADRAFT_23782 [Suhomyces tanzawaensis NRRL Y-17324] ODV76940.1 hypothetical protein CANTADRAFT_23782 [Suhomyces tanzawaensis NRRL Y-17324]	608	1	278	283	41.6961	6.09e-49
scaffold7.t53	341	14	337	XP_034010684.1	uncharacterized protein DIURU_004501, partial [Diutina rugosa] KAA8898881.1 hypothetical protein DIURU_004501, partial [Diutina rugosa]	364	13	333	324	49.3827	8.19e-97
scaffold2.t4	1852	15	344	XP_034010684.1	uncharacterized protein DIURU_004501, partial [Diutina rugosa] KAA8898881.1 hypothetical protein DIURU_004501, partial [Diutina rugosa]	364	14	340	330	57.2727	2.06e-113
scaffold2.t653	183	18	181	XP_001526001.1	hypothetical protein LELG_02559 [Lodderomyces elongisporus NRRL YB-4239] EDK44380.1 hypothetical protein LELG_02559 [Lodderomyces elongisporus NRRL YB-4239]	196	19	183	170	39.4118	1.51e-30
scaffold2.t654	775	476	520	OVF09537.1	hypothetical protein A9F13_05g03663, partial [Clavispora lusitaniae]	957	118	162	45	68.8889	1.94e-07
scaffold2.t684	582	29	580	XP_001386332.2	general amino acid permease [Scheffersomyces stipitis CBS 6054] ABN68303.2 general amino acid permease [Scheffersomyces stipitis CBS 6054]	579	31	578	552	75.9058	9.57e-313
scaffold3.t672	585	18	584	XP_001387730.2	general amino acid permease [Scheffersomyces stipitis CBS 6054] EAZ63707.2 general amino acid permease [Scheffersomyces stipitis CBS 6054]	599	25	599	575	83.3043	0
scaffold3.t95	586	1	585	KAG2736020.1	hypothetical protein G9P44_000110 [Scheffersomyces stipitis]	589	1	589	589	77.4194	0
scaffold3.t96	525	1	524	XP_001382976.1	general amino acid permease [Scheffersomyces stipitis CBS 6054] ABN64947.1 general amino acid permease [Scheffersomyces stipitis CBS 6054]	589	64	589	526	76.8061	1.1e-294
scaffold3.t97	586	1	585	XP_001382976.1	general amino acid permease [Scheffersomyces stipitis CBS 6054] ABN64947.1 general amino acid permease [Scheffersomyces stipitis CBS 6054]	589	1	589	589	75.0424	0
scaffold5.t30	576	22	575	XP_001384677.2	high-affinity glutamine permease [Scheffersomyces stipitis CBS 6054] ABN66648.2 high-affinity glutamine permease [Scheffersomyces stipitis CBS 6054] KAG2731405.1 hypothetical protein G9P44_005821 [Scheffersomyces stipitis]	568	19	568	556	77.8777	0
scaffold6.t2	584	35	583	XP_462497.2	DEHA2G21934p [Debaryomyces hansenii CBS767] CAG91007.2 DEHA2G21934p [Debaryomyces hansenii CBS767]	586	37	586	551	47.3684	8.35e-177
scaffold6.t21	556	20	555	XP_001384677.2	high-affinity glutamine permease [Scheffersomyces stipitis CBS 6054] ABN66648.2 high-affinity glutamine permease [Scheffersomyces stipitis CBS 6054] KAG2731405.1 hypothetical protein G9P44_005821 [Scheffersomyces stipitis]	568	31	568	538	74.1636	3.11e-297
scaffold1.t1029	584	35	583	XP_020063763.1	general amino acid permease [Suhomyces tanzawaensis NRRL Y-17324] ODV78641.1 general amino acid permease [Suhomyces tanzawaensis NRRL Y-17324]	554	2	554	553	80.651	0
scaffold1.t472	567	27	566	XP_020064267.1	general amino acid permease [Suhomyces tanzawaensis NRRL Y-17324] ODV79145.1 general amino acid permease [Suhomyces tanzawaensis NRRL Y-17324]	565	24	565	542	71.7712	5.34e-279
scaffold2.t151	562	20	561	XP_020064739.1	high-affinity glutamine permease [Suhomyces tanzawaensis NRRL Y-17324] ODV79617.1 high-affinity glutamine permease [Suhomyces tanzawaensis NRRL Y-17324]	566	23	566	544	72.0588	1.55e-291
scaffold7.t139	287	15	282	XP_001527393.1	conserved hypothetical protein [Lodderomyces elongisporus NRRL YB-4239] EDK44043.1 conserved hypothetical protein [Lodderomyces elongisporus NRRL YB-4239]	505	1	273	273	55.6777	4.59e-89
scaffold2.t274	786	292	782	XP_001527393.1	conserved hypothetical protein [Lodderomyces elongisporus NRRL YB-4239] EDK44043.1 conserved hypothetical protein [Lodderomyces elongisporus NRRL YB-4239]	505	1	495	495	52.3232	1.66e-166
scaffold8.t88	563	69	559	XP_001527393.1	conserved hypothetical protein [Lodderomyces elongisporus NRRL YB-4239] EDK44043.1 conserved hypothetical protein [Lodderomyces elongisporus NRRL YB-4239]	505	1	495	495	52.7273	8.27e-172
scaffold3.t179	397	280	393	KAF5803548.1	putative RNA-directed DNA polymerase [Helianthus annuus]	150	4	122	119	48.7395	2.86e-30
scaffold3.t180	624	145	620	XP_001527393.1	conserved hypothetical protein [Lodderomyces elongisporus NRRL YB-4239] EDK44043.1 conserved hypothetical protein [Lodderomyces elongisporus NRRL YB-4239]	505	1	495	495	50.7071	2.27e-158
scaffold4.t64	378	6	334	XP_001524772.1	conserved hypothetical protein [Lodderomyces elongisporus NRRL YB-4239] EDK45625.1 conserved hypothetical protein [Lodderomyces elongisporus NRRL YB-4239]	414	2	335	334	52.0958	2.08e-111
scaffold4.t65	522	3	519	XP_001642228.1	Tkp5 protein [Vanderwaltozyma polyspora DSM 70294] EDO14370.1 Tkp5 protein [Vanderwaltozyma polyspora DSM 70294]	1179	184	744	565	27.2566	3.67e-29
scaffold4.t66	912	3	864	OWB64646.1	hypothetical protein B5S29_g5835 [[Candida] boidinii]	932	82	841	894	34.1163	1.1e-142
scaffold4.t67	912	3	864	OWB64646.1	hypothetical protein B5S29_g5835 [[Candida] boidinii]	932	82	841	894	34.1163	1.1e-142
scaffold5.t319	181	22	178	XP_031855977.1	uncharacterized protein SAPINGB_P005372 [Saprochaete ingens] VVT56885.1 unnamed protein product [Saprochaete ingens]	292	73	250	178	50	1.42e-46
scaffold6.t28	563	69	559	XP_001527393.1	conserved hypothetical protein [Lodderomyces elongisporus NRRL YB-4239] EDK44043.1 conserved hypothetical protein [Lodderomyces elongisporus NRRL YB-4239]	505	1	495	495	53.5354	1.94e-175
scaffold1.t357	786	292	782	XP_001527393.1	conserved hypothetical protein [Lodderomyces elongisporus NRRL YB-4239] EDK44043.1 conserved hypothetical protein [Lodderomyces elongisporus NRRL YB-4239]	505	1	495	495	52.3232	4.68e-166
scaffold6.t29	211	6	172	XP_001642260.1	Tkp5 protein [Vanderwaltozyma polyspora DSM 70294] EDO14402.1 Tkp5 protein [Vanderwaltozyma polyspora DSM 70294]	1099	740	907	171	33.3333	3.96e-16
scaffold1.t358	786	292	782	XP_001527393.1	conserved hypothetical protein [Lodderomyces elongisporus NRRL YB-4239] EDK44043.1 conserved hypothetical protein [Lodderomyces elongisporus NRRL YB-4239]	505	1	495	495	52.3232	4.68e-166
scaffold7.t138	472	287	471	XP_031855977.1	uncharacterized protein SAPINGB_P005372 [Saprochaete ingens] VVT56885.1 unnamed protein product [Saprochaete ingens]	292	69	261	193	56.4767	1.96e-62
scaffold1.t359	786	292	782	XP_001527393.1	conserved hypothetical protein [Lodderomyces elongisporus NRRL YB-4239] EDK44043.1 conserved hypothetical protein [Lodderomyces elongisporus NRRL YB-4239]	505	1	495	495	52.3232	4.68e-166
scaffold3.t256	521	5	519	XP_001482092.1	cytochrome P450 52A13 [Meyerozyma guilliermondii ATCC 6260] EDK41757.1 cytochrome P450 52A13 [Meyerozyma guilliermondii ATCC 6260]	519	5	519	515	67.9612	1.81e-263
scaffold4.t134	517	5	509	XP_034010045.1	uncharacterized protein DIURU_005169 [Diutina rugosa] KAA8897570.1 hypothetical protein DIURU_005169 [Diutina rugosa]	516	11	513	505	65.1485	5.3e-235
scaffold4.t354	487	1	485	Q9Y757.2	RecName: Full=Cytochrome P450 52A12; AltName: Full=Alkane hydroxylase 1; AltName: Full=Alkane-inducible p450alk 1; AltName: Full=DH-ALK2 [Debaryomyces hansenii] AAD22536.2 cytochrome P450 alkane hydroxylase [Debaryomyces hansenii] EDK37140.2 cytochrome P450 52A12 [Meyerozyma guilliermondii ATCC 6260]	519	37	518	487	66.3244	1.12e-229
scaffold4.t355	512	19	510	XP_020062326.1	CYP52A13 protein [Suhomyces tanzawaensis NRRL Y-17324] ODV77204.1 CYP52A13 protein [Suhomyces tanzawaensis NRRL Y-17324]	526	32	525	494	65.587	6.28e-235
scaffold6.t53	520	32	518	RLV84560.1	Cytochrome P450 52A12 [Meyerozyma sp. JA9]	515	38	514	487	61.807	2.64e-209
scaffold1.t1	470	16	469	RLV84560.1	Cytochrome P450 52A12 [Meyerozyma sp. JA9]	515	62	514	456	53.9474	1.78e-169
scaffold2.t36	520	22	516	XP_007374176.1	hypothetical protein SPAPADRAFT_134963 [Spathaspora passalidarum NRRL Y-27907] EGW34592.1 hypothetical protein SPAPADRAFT_134963 [Spathaspora passalidarum NRRL Y-27907]	519	19	516	500	63.6	6.82e-230
scaffold2.t544	525	6	519	XP_036664674.1	uncharacterized protein CPAR2_800510 [Candida parapsilosis] KAF6051400.1 Cytochrome P450 family protein [Candida parapsilosis] KAF6053103.1 Cytochrome P450 family protein [Candida parapsilosis] KAF6053202.1 Cytochrome P450 family protein [Candida parapsilosis] KAF6064881.1 Cytochrome P450 family protein [Candida parapsilosis] CCE41499.1 hypothetical protein CPAR2_800510 [Candida parapsilosis]	521	8	520	515	63.6893	4.52e-237
scaffold6.t107	483	11	462	XP_001386828.2	predicted protein [Scheffersomyces stipitis CBS 6054] EAZ62805.2 predicted protein [Scheffersomyces stipitis CBS 6054]	482	12	463	458	50	2.2e-150
scaffold6.t30	488	8	465	KAG2735540.1	hypothetical protein G9P44_001754 [Scheffersomyces stipitis]	482	10	463	462	47.619	2.23e-146
scaffold9.t70	491	9	465	KAG2735540.1	hypothetical protein G9P44_001754 [Scheffersomyces stipitis]	482	11	463	461	49.6746	2.23e-152
scaffold3.t149	469	3	444	XP_001386828.2	predicted protein [Scheffersomyces stipitis CBS 6054] EAZ62805.2 predicted protein [Scheffersomyces stipitis CBS 6054]	482	26	463	446	46.6368	3.59e-140
scaffold3.t173	481	18	427	KAG2735540.1	hypothetical protein G9P44_001754 [Scheffersomyces stipitis]	482	26	432	413	48.184	2.29e-136
scaffold3.t519	487	4	462	XP_034015189.1	uncharacterized protein DIURU_000074 [Diutina rugosa] KAA8908761.1 hypothetical protein DIURU_000074 [Diutina rugosa]	484	3	455	467	44.9679	5.79e-139
scaffold5.t361	1448	5	1447	RCK59331.1	Oligomycin resistance ATP-dependent permease YOR1 [Candida viswanathii]	1444	6	1438	1454	55.2957	0
scaffold1.t189	1412	8	1411	KAG2733287.1	hypothetical protein G9P44_004277 [Scheffersomyces stipitis]	1444	9	1444	1439	68.3808	0
scaffold5.t238	1553	106	1551	XP_034011791.1	uncharacterized protein DIURU_003538 [Diutina rugosa] KAA8901168.1 hypothetical protein DIURU_003538 [Diutina rugosa]	1498	44	1497	1480	62.5676	0
scaffold5.t360	1438	5	1437	RCK62414.1	Oligomycin resistance ATP-dependent permease YOR1 [Candida viswanathii]	1444	6	1438	1441	56.3498	0
scaffold7.t77	458	24	457	XP_002548440.1	conserved hypothetical protein [Candida tropicalis MYA-3404] EER33919.1 conserved hypothetical protein [Candida tropicalis MYA-3404] KAG4407774.1 hypothetical protein JTP64_003309 [Candida tropicalis]	472	34	472	440	59.5455	1.12e-181
scaffold2.t741	471	58	470	XP_001382568.2	monocarboxylate permease homolog [Scheffersomyces stipitis CBS 6054] ABN64539.2 monocarboxylate permease homolog [Scheffersomyces stipitis CBS 6054]	471	56	471	416	56.0096	1.34e-158
scaffold3.t12	485	31	484	KAG2733303.1	hypothetical protein G9P44_004293 [Scheffersomyces stipitis]	492	49	492	456	68.8596	9.25e-217
scaffold6.t111	467	32	466	XP_007376875.1	hypothetical protein SPAPADRAFT_62710, partial [Spathaspora passalidarum NRRL Y-27907] EGW30842.1 hypothetical protein SPAPADRAFT_62710, partial [Spathaspora passalidarum NRRL Y-27907]	456	22	456	435	54.9425	4.28e-160
scaffold3.t115	337	6	324	RCK60861.1	Pirin [Candida viswanathii]	347	4	324	323	66.8731	1.19e-155
scaffold4.t124	327	4	322	XP_718483.1	Prn4p [Candida albicans SC5314] KGR15706.1 hypothetical protein MG5_00563 [Candida albicans P57072] KGU17586.1 hypothetical protein MEY_00574 [Candida albicans 19F] KGU33953.1 hypothetical protein MG7_00563 [Candida albicans P34048] KGU37785.1 hypothetical protein MGK_00566 [Candida albicans P57055] KHC43409.1 hypothetical protein MGQ_00564 [Candida albicans P76067]	328	3	326	324	59.8765	3.15e-146
scaffold8.t85	330	5	320	XP_020061917.1	pirin-like protein Prn4 [Suhomyces tanzawaensis NRRL Y-17324] ODV76795.1 pirin-like protein Prn4 [Suhomyces tanzawaensis NRRL Y-17324]	325	5	322	318	62.5786	1.05e-144
scaffold1.t257	510	15	509	RCK65626.1	putative MFS-type transporter PB1E7.08c [Candida viswanathii]	512	18	512	496	67.9435	1.81e-249
scaffold1.t258	522	9	521	XP_034010257.1	uncharacterized protein DIURU_004853 [Diutina rugosa] KAA8898000.1 hypothetical protein DIURU_004853 [Diutina rugosa]	535	25	535	513	77.5828	1.27e-286
scaffold4.t367	520	23	519	KAG2733471.1	hypothetical protein G9P44_002996 [Scheffersomyces stipitis]	540	42	540	501	72.4551	5.93e-267
scaffold1.t1103	370	20	368	KAG2735253.1	hypothetical protein G9P44_001467 [Scheffersomyces stipitis]	378	24	373	350	68.8571	1.33e-175
scaffold3.t268	387	5	379	KAG2735372.1	hypothetical protein G9P44_001586 [Scheffersomyces stipitis]	386	7	381	375	80	1.14e-229
scaffold7.t115	371	1	370	KAG2734118.1	hypothetical protein G9P44_003643 [Scheffersomyces stipitis]	383	1	371	371	70.6199	3.94e-202
scaffold2.t9	111	1	110	XP_002619136.1	predicted protein [Clavispora lusitaniae ATCC 42720] KAF5213308.1 hypothetical protein E0198_000825 [Clavispora lusitaniae] EEQ36172.1 predicted protein [Clavispora lusitaniae ATCC 42720] KAF7584224.1 hypothetical protein FOB63_000296 [Clavispora lusitaniae] OVF08407.1 putative cell wall protein [Clavispora lusitaniae] QFZ25222.1 hypothetical protein EJF14_10313 [Clavispora lusitaniae]	106	1	106	110	79.0909	7.32e-39
scaffold3.t124	121	1	120	XP_028888923.1	uncharacterized protein CJI97_004875 [[Candida] auris] PIS49553.1 hypothetical protein B9J08_004577 [[Candida] auris] PIS50185.1 hypothetical protein CJI97_004875 [[Candida] auris] PSK74942.1 hypothetical protein CJJ07_005292 [[Candida] auris] QEL62416.1 hypothetical protein CJJ09_004592 [[Candida] auris] QRG39973.1 hypothetical protein FDK38_004434 [[Candida] auris]	143	1	142	143	50.3497	2.33e-23
scaffold2.t251	390	7	389	XP_002618199.1	hypothetical protein CLUG_01658 [Clavispora lusitaniae ATCC 42720] KAF5212102.1 membrane-bound alpha-1,6- mannosyltransferase Initiation-specific [Clavispora lusitaniae] EEQ37535.1 hypothetical protein CLUG_01658 [Clavispora lusitaniae ATCC 42720] KAF7583505.1 Initiation-specific alpha-1,6-mannosyltransferase [Clavispora lusitaniae] OVF07399.1 putative initiation-specific alpha-1,6-mannosyltransf…	375	3	375	391	48.3376	1.33e-121
scaffold3.t581	399	8	398	XP_001384720.2	predicted protein [Scheffersomyces stipitis CBS 6054] ABN66691.2 predicted protein [Scheffersomyces stipitis CBS 6054] KAG2731162.1 hypothetical protein G9P44_005578 [Scheffersomyces stipitis]	402	9	402	394	68.2741	9.5e-201
scaffold4.t336	289	2	288	XP_001383155.2	membrane-bound alpha-1,6- mannosyltransferase Initiation-specific [Scheffersomyces stipitis CBS 6054] ABN65126.2 membrane-bound alpha-1,6- mannosyltransferase Initiation-specific [Scheffersomyces stipitis CBS 6054] KAG2736170.1 hypothetical protein G9P44_000260 [Scheffersomyces stipitis]	377	88	374	287	70.7317	4.79e-159
scaffold5.t175	636	14	627	XP_003868796.1	Tea1 transcription factor [Candida orthopsilosis Co 90-125] CCG25892.1 Tea1 transcription factor [Candida orthopsilosis Co 90-125]	702	33	696	674	47.4777	1.11e-193
scaffold7.t159	656	3	655	KAG2735133.1	hypothetical protein G9P44_001347 [Scheffersomyces stipitis]	857	139	857	724	58.1492	5.24e-267
scaffold1.t563	156	9	145	XP_034013876.1	uncharacterized protein DIURU_001272 [Diutina rugosa] KAA8905895.1 hypothetical protein DIURU_001272 [Diutina rugosa]	160	24	159	137	58.3942	5.35e-45
scaffold2.t239	123	3	97	XP_034012995.1	uncharacterized protein DIURU_002301 [Diutina rugosa] KAA8903789.1 hypothetical protein DIURU_002301 [Diutina rugosa]	124	2	96	95	69.4737	4.5e-42
scaffold6.t18	122	6	120	SGZ48492.1	CIC11C00000003167 [[Candida] intermedia] SGZ52541.1 CIC11C00000001079 [[Candida] intermedia]	126	10	126	117	58.1197	1.77e-39
scaffold2.t344	294	1	292	XP_034009531.1	uncharacterized protein DIURU_005683 [Diutina rugosa] KAA8896671.1 hypothetical protein DIURU_005683 [Diutina rugosa]	295	1	292	293	60.0683	3.8e-114
scaffold3.t273	292	1	288	XP_034009531.1	uncharacterized protein DIURU_005683 [Diutina rugosa] KAA8896671.1 hypothetical protein DIURU_005683 [Diutina rugosa]	295	1	287	289	49.481	1.61e-95
scaffold8.t165	252	4	240	XP_034012007.1	uncharacterized protein DIURU_003235 [Diutina rugosa] KAA8901526.1 hypothetical protein DIURU_003235 [Diutina rugosa]	298	2	286	286	37.0629	9.85e-52
scaffold2.t542	622	8	621	XP_717819.1	Hgt19p [Candida albicans SC5314] EEQ44097.1 conserved hypothetical protein [Candida albicans WO-1] KGQ82219.1 sugar porter (SP) family MFS transporter [Candida albicans P94015] KGQ91962.1 sugar porter (SP) family MFS transporter [Candida albicans P37005] KGQ99343.1 sugar porter (SP) family MFS transporter [Candida albicans GC75] KGR10530.1 sugar porter (SP) family MFS transporter [Candida albican…	630	14	630	620	67.9032	3.12e-313
scaffold3.t55	625	25	624	RLV90987.1	Myo-inositol transporter 2 [Spathaspora sp. JA1]	621	22	621	602	70.2658	0
scaffold3.t56	618	5	617	RLV90987.1	Myo-inositol transporter 2 [Spathaspora sp. JA1]	621	9	621	615	69.4309	0
scaffold1.t696	707	1	706	XP_034013642.1	uncharacterized protein DIURU_001684 [Diutina rugosa] KAA8905256.1 hypothetical protein DIURU_001684 [Diutina rugosa]	728	1	728	745	59.0604	2.75e-225
scaffold3.t564	770	200	769	KAG2733549.1	hypothetical protein G9P44_003074 [Scheffersomyces stipitis]	733	168	733	588	46.4286	8.42e-157
scaffold3.t170	275	1	273	XP_001386075.2	predicted protein [Scheffersomyces stipitis CBS 6054] ABN68046.2 predicted protein [Scheffersomyces stipitis CBS 6054] KAG2731140.1 hypothetical protein G9P44_005556 [Scheffersomyces stipitis]	274	1	273	273	75.0916	2.05e-146
scaffold3.t171	276	7	274	XP_001386075.2	predicted protein [Scheffersomyces stipitis CBS 6054] ABN68046.2 predicted protein [Scheffersomyces stipitis CBS 6054] KAG2731140.1 hypothetical protein G9P44_005556 [Scheffersomyces stipitis]	274	6	273	268	70.1493	3.53e-131
scaffold4.t445	276	1	268	XP_001386075.2	predicted protein [Scheffersomyces stipitis CBS 6054] ABN68046.2 predicted protein [Scheffersomyces stipitis CBS 6054] KAG2731140.1 hypothetical protein G9P44_005556 [Scheffersomyces stipitis]	274	1	268	268	66.0448	1.29e-126
scaffold7.t39	485	1	484	XP_020078828.1	peroxisomal catalase [Hyphopichia burtonii NRRL Y-1933] ODV69761.1 peroxisomal catalase [Hyphopichia burtonii NRRL Y-1933]	485	1	484	484	85.124	0
scaffold3.t506	487	1	486	XP_006689777.1	peroxisomal catalase [Yamadazyma tenuis ATCC 10573] EGV60563.1 peroxisomal catalase [Yamadazyma tenuis ATCC 10573]	486	1	486	487	87.4743	0
scaffold6.t317	466	1	464	XP_020078828.1	peroxisomal catalase [Hyphopichia burtonii NRRL Y-1933] ODV69761.1 peroxisomal catalase [Hyphopichia burtonii NRRL Y-1933]	485	1	484	484	72.314	2.87e-263
scaffold7.t2	493	1	481	SCW02965.1	LAFE_0F18184g1_1 [Lachancea fermentati]	487	1	481	481	81.7048	6e-305
scaffold1.t542	504	49	503	KHC29692.1	hypothetical protein MGO_05625 [Candida albicans P76055]	496	40	494	456	68.6404	3.19e-223
scaffold5.t214	507	34	488	XP_001527735.1	conserved hypothetical protein [Lodderomyces elongisporus NRRL YB-4239] EDK42077.1 conserved hypothetical protein [Lodderomyces elongisporus NRRL YB-4239]	505	50	504	455	77.3626	4.91e-268
scaffold1.t985	399	28	382	XP_034011109.1	uncharacterized protein DIURU_004088 [Diutina rugosa] KAA8899831.1 hypothetical protein DIURU_004088 [Diutina rugosa]	400	30	382	358	57.5419	6.11e-146
scaffold3.t455	287	1	285	KAG2736634.1	hypothetical protein G9P44_000724 [Scheffersomyces stipitis]	405	124	404	289	56.0554	2.99e-115
scaffold7.t129	608	2	606	XP_001383837.2	leukotriene A-4 hydrolase (LTA-4 hydrolase) (Leukotriene A(4) hydrolase) [Scheffersomyces stipitis CBS 6054] A3LRX6.2 RecName: Full=Leucine aminopeptidase 2-1; AltName: Full=Epoxide hydrolase; AltName: Full=Leukotriene A-4 hydrolase homolog 1; Short=LTA-4 hydrolase 1 [Scheffersomyces stipitis CBS 6054] ABN65808.2 leukotriene A-4 hydrolase (LTA-4 hydrolase) (Leukotriene A(4) hydrolase) [Schefferso…	626	14	625	617	61.2642	6.88e-272
scaffold8.t39	635	1	633	KAG2736835.1	hypothetical protein G9P44_000925 [Scheffersomyces stipitis]	635	1	634	637	69.7017	0
scaffold1.t59	103	1	100	KAG2732581.1	hypothetical protein G9P44_004998 [Scheffersomyces stipitis]	102	1	100	100	67	2.2e-44
scaffold9.t28	72	2	71	RLV85054.1	hypothetical protein JA9_000571, partial [Meyerozyma sp. JA9]	70	1	70	70	65.7143	9.46e-25
scaffold1.t141	413	5	409	XP_002416949.1	peptide epimerase, putative [Candida dubliniensis CD36] CAX44537.1 peptide epimerase, putative [Candida dubliniensis CD36]	421	7	414	411	52.7981	9.01e-152
scaffold2.t581	436	4	412	XP_721486.2	hypothetical protein CAALFM_C102970WA [Candida albicans SC5314] KAF6070417.1 Aminotransferase class-V family protein [Candida albicans] KGQ98690.1 hypothetical protein MEU_00283 [Candida albicans P37005] KGR21330.1 hypothetical protein MG3_00330 [Candida albicans P78048] KGR23355.1 hypothetical protein MG9_00287 [Candida albicans P37037] KGT72485.1 hypothetical protein MEK_00287 [Candida albicans…	421	6	409	415	54.2169	1.91e-164
scaffold1.t996	269	1	268	XP_001387515.1	serine dehydrogenase [Scheffersomyces stipitis CBS 6054] EAZ63492.1 serine dehydrogenase [Scheffersomyces stipitis CBS 6054] KAG2735775.1 hypothetical protein G9P44_001989 [Scheffersomyces stipitis]	271	1	270	270	82.5926	2.37e-152
scaffold1.t997	270	1	267	XP_034012142.1	uncharacterized protein DIURU_003093 [Diutina rugosa] KAA8901844.1 hypothetical protein DIURU_003093 [Diutina rugosa]	268	1	267	267	76.03	3.04e-143
scaffold2.t34	465	5	463	RLV87045.1	hypothetical protein JA9_000769 [Meyerozyma sp. JA9]	460	2	460	461	77.2234	1.63e-265
scaffold2.t768	427	38	423	XP_001385334.1	agmatine ureohydrolase (agmatinase) [Scheffersomyces stipitis CBS 6054] ABN67305.1 agmatine ureohydrolase (agmatinase) [Scheffersomyces stipitis CBS 6054]	440	41	437	401	67.0823	1.04e-197
scaffold2.t193	188	5	186	SGZ57768.1	CIC11C00000003179 [[Candida] intermedia]	188	6	187	182	67.033	3.89e-76
scaffold4.t426	254	8	252	RCK64570.1	Galactoside O-acetyltransferase [Candida viswanathii]	256	7	255	249	60.241	2.34e-105
scaffold2.t714	300	1	299	RLV95187.1	ADPATP carrier protein 2 [Spathaspora sp. JA1]	300	1	300	300	92.3333	4.83e-199
scaffold3.t121	300	3	299	RLV95187.1	ADPATP carrier protein 2 [Spathaspora sp. JA1]	300	2	300	299	85.6187	1.51e-186
scaffold1.t494	564	7	558	XP_001387704.2	Uric acid-xanthine permease (UAPA transporter) [Scheffersomyces stipitis CBS 6054] EAZ63681.2 Uric acid-xanthine permease (UAPA transporter) [Scheffersomyces stipitis CBS 6054] KAG2731650.1 hypothetical protein G9P44_005237 [Scheffersomyces stipitis]	590	11	562	552	74.0942	1.93e-303
scaffold3.t700	571	1	565	XP_003867276.1	Xut1 xanthine-uric acid/H+ symporter [Candida orthopsilosis Co 90-125] CCG21838.1 Xut1 xanthine-uric acid/H+ symporter [Candida orthopsilosis Co 90-125]	589	1	565	565	68.1416	2.07e-290
scaffold1.t112	230	3	210	CCE86267.1	Piso0_004750 [Millerozyma farinosa CBS 7064]	212	4	211	208	61.0577	1.71e-86
scaffold9.t18	216	1	208	CCE86261.1	Piso0_004740 [Millerozyma farinosa CBS 7064]	212	1	208	208	60.5769	1.84e-89
scaffold1.t424	269	1	268	XP_001385804.1	peroxisomal 2,4- dienoyl-CoA reductase [Scheffersomyces stipitis CBS 6054] ABN67775.1 peroxisomal 2,4- dienoyl-CoA reductase [Scheffersomyces stipitis CBS 6054] KAG2732348.1 hypothetical protein G9P44_004765 [Scheffersomyces stipitis]	269	1	269	269	70.632	1.94e-132
scaffold8.t126	272	1	271	XP_015468053.1	uncharacterized protein AC631_02323 [Debaryomyces fabryi] KSA01951.1 hypothetical protein AC631_02323 [Debaryomyces fabryi]	271	1	271	271	72.3247	4.49e-137
scaffold4.t477	111	1	110	XP_015466582.1	uncharacterized protein AC631_03757 [Debaryomyces fabryi] KSA00480.1 hypothetical protein AC631_03757 [Debaryomyces fabryi]	110	1	110	110	74.5455	6.27e-50
scaffold4.t478	138	1	136	XP_001386194.1	predicted protein [Scheffersomyces stipitis CBS 6054] ABN68165.1 predicted protein [Scheffersomyces stipitis CBS 6054] KAG2734127.1 hypothetical protein G9P44_002133 [Scheffersomyces stipitis]	137	1	136	136	85.2941	6.43e-83
scaffold5.t158	1246	1	1244	RCK57401.1	ATP-dependent bile acid permease [Candida viswanathii]	1648	396	1644	1260	66.4286	0
scaffold5.t159	1524	23	1518	KAG2735537.1	hypothetical protein G9P44_001751 [Scheffersomyces stipitis]	1636	157	1634	1498	72.3632	0
scaffold3.t5	560	1	508	XP_002770432.1	DEHA2E07128p [Debaryomyces hansenii CBS767] CAR65778.1 DEHA2E07128p [Debaryomyces hansenii CBS767]	571	1	519	527	63.5674	1.59e-227
scaffold6.t3	520	17	511	XP_001384647.1	methionine metabolism [Scheffersomyces stipitis CBS 6054] ABN66618.1 methionine metabolism [Scheffersomyces stipitis CBS 6054] KAG2733114.1 hypothetical protein G9P44_004104 [Scheffersomyces stipitis]	574	52	557	512	62.3047	1.32e-221
scaffold3.t258	156	6	154	XP_015465197.1	uncharacterized protein AC631_05146 [Debaryomyces fabryi] KRZ99094.1 hypothetical protein AC631_05146 [Debaryomyces fabryi]	158	11	155	149	51.0067	1.01e-44
scaffold5.t121	305	9	304	XP_020075776.1	hypothetical protein HYPBUDRAFT_153424 [Hyphopichia burtonii NRRL Y-1933] ODV66709.1 hypothetical protein HYPBUDRAFT_153424 [Hyphopichia burtonii NRRL Y-1933]	307	12	303	302	46.3576	2.71e-74
scaffold2.t722	300	5	298	SGZ50327.1	CIC11C00000003165 [[Candida] intermedia]	299	3	296	294	79.2517	2.9e-170
scaffold2.t723	301	4	299	XP_007375220.1	phosphatidylinositol/phosphatidylcholine transfer protein Sec14p [Spathaspora passalidarum NRRL Y-27907] EGW31944.1 phosphatidylinositol/phosphatidylcholine transfer protein Sec14p [Spathaspora passalidarum NRRL Y-27907]	301	5	300	296	76.0135	2.18e-168
scaffold5.t374	755	6	749	XP_034014603.1	uncharacterized protein DIURU_000614 [Diutina rugosa] KAA8907294.1 hypothetical protein DIURU_000614 [Diutina rugosa]	754	6	750	746	63.0027	0
scaffold7.t140	756	1	747	XP_034014603.1	uncharacterized protein DIURU_000614 [Diutina rugosa] KAA8907294.1 hypothetical protein DIURU_000614 [Diutina rugosa]	754	1	748	749	57.5434	1.46e-307
scaffold8.t102	300	36	258	XP_034012443.1	uncharacterized protein DIURU_002756 [Diutina rugosa] KAA8902566.1 hypothetical protein DIURU_002756 [Diutina rugosa]	267	33	258	227	27.7533	1.22e-15
scaffold8.t103	296	3	275	XP_020062046.1	uncharacterized protein CANTADRAFT_8499 [Suhomyces tanzawaensis NRRL Y-17324] ODV76924.1 hypothetical protein CANTADRAFT_8499 [Suhomyces tanzawaensis NRRL Y-17324]	309	2	282	281	40.2135	5.14e-64
scaffold1.t297	142	2	136	EMG46135.1	hypothetical protein G210_3629 [Candida maltosa Xu316]	702	138	274	137	51.8248	2.19e-31
scaffold3.t358	644	1	641	KAG2735017.1	hypothetical protein G9P44_001231 [Scheffersomyces stipitis]	657	1	656	675	54.3704	2.08e-195
scaffold1.t303	493	12	491	RLV89568.1	Dihydrolipoyl dehydrogenase mitochondrial [Spathaspora sp. JA1]	492	13	491	480	54.7917	2.31e-185
scaffold5.t294	489	1	488	KAG2731336.1	hypothetical protein G9P44_005752 [Scheffersomyces stipitis]	492	1	492	493	85.5984	1.69e-302
scaffold1.t932	177	1	176	XP_015469001.1	Presequence translocated-associated motor subunit PAM17, mitochondrial [Debaryomyces fabryi] KSA02899.1 Presequence translocated-associated motor subunit PAM17, mitochondrial [Debaryomyces fabryi]	179	3	179	178	71.3483	4.36e-89
scaffold8.t89	80	1	79	XP_015469001.1	Presequence translocated-associated motor subunit PAM17, mitochondrial [Debaryomyces fabryi] KSA02899.1 Presequence translocated-associated motor subunit PAM17, mitochondrial [Debaryomyces fabryi]	179	84	162	79	60.7595	1.04e-27
scaffold2.t495	262	2	259	RCK55231.1	putative glutamine amidotransferase-like protein C13C5.04 [Candida viswanathii]	286	4	285	288	43.4028	3.6e-66
scaffold6.t114	269	4	267	XP_007374571.1	hypothetical protein SPAPADRAFT_49980 [Spathaspora passalidarum NRRL Y-27907] EGW33056.1 hypothetical protein SPAPADRAFT_49980 [Spathaspora passalidarum NRRL Y-27907]	264	7	264	266	40.6015	7.54e-65
scaffold4.t135	554	1	553	XP_020063558.1	uncharacterized protein CANTADRAFT_53858 [Suhomyces tanzawaensis NRRL Y-17324] ODV78436.1 hypothetical protein CANTADRAFT_53858 [Suhomyces tanzawaensis NRRL Y-17324]	726	124	725	606	49.505	1e-188
scaffold9.t53	593	1	592	XP_006683720.1	uncharacterized protein CANTEDRAFT_96507 [Yamadazyma tenuis ATCC 10573] EGV66462.1 hypothetical protein CANTEDRAFT_96507 [Yamadazyma tenuis ATCC 10573]	746	128	743	616	57.3052	9.19e-249
scaffold6.t343	369	12	351	XP_015467749.1	Porphobilinogen deaminase [Debaryomyces fabryi] KSA01647.1 Porphobilinogen deaminase [Debaryomyces fabryi]	354	11	349	340	69.1176	2.92e-166
scaffold6.t344	365	1	349	XP_034013046.1	uncharacterized protein DIURU_002123 [Diutina rugosa] KAA8903901.1 hypothetical protein DIURU_002123 [Diutina rugosa]	385	18	364	349	63.6103	2.15e-153
scaffold1.t1102	287	2	284	XP_001387756.2	heme binding protein [Scheffersomyces stipitis CBS 6054] EAZ63733.2 heme binding protein [Scheffersomyces stipitis CBS 6054] KAG2731625.1 hypothetical protein G9P44_005212 [Scheffersomyces stipitis]	292	11	291	283	66.7845	8.31e-130
scaffold7.t167	286	9	280	XP_034012455.1	uncharacterized protein DIURU_002740 [Diutina rugosa] KAA8902631.1 hypothetical protein DIURU_002740 [Diutina rugosa]	283	9	279	272	70.9559	1.68e-136
scaffold1.t378	447	1	446	XP_020078446.1	glycosyl transferase [Hyphopichia burtonii NRRL Y-1933] ODV69379.1 glycosyl transferase [Hyphopichia burtonii NRRL Y-1933]	461	1	461	466	56.2232	3.83e-196
scaffold1.t379	474	1	473	XP_020078446.1	glycosyl transferase [Hyphopichia burtonii NRRL Y-1933] ODV69379.1 glycosyl transferase [Hyphopichia burtonii NRRL Y-1933]	461	1	461	477	55.7652	2.4e-199
scaffold5.t316	826	14	824	XP_001385127.2	predicted protein [Scheffersomyces stipitis CBS 6054] ABN67098.2 predicted protein [Scheffersomyces stipitis CBS 6054] KAG2734830.1 hypothetical protein G9P44_002836 [Scheffersomyces stipitis]	902	17	900	918	33.0065	2.18e-110
scaffold3.t483	695	2	693	XP_001382927.2	predicted protein [Scheffersomyces stipitis CBS 6054] ABN64898.2 predicted protein [Scheffersomyces stipitis CBS 6054]	704	7	703	705	61.1348	0
scaffold3.t484	510	1	508	RLV93502.1	Uncharacterized protein JA1_002291 [Spathaspora sp. JA1]	709	197	705	513	60.039	8.67e-223
scaffold1.t1114	423	7	422	XP_007374278.1	hypothetical protein SPAPADRAFT_65806 [Spathaspora passalidarum NRRL Y-27907] EGW32763.1 hypothetical protein SPAPADRAFT_65806 [Spathaspora passalidarum NRRL Y-27907]	419	3	415	418	64.8325	4.19e-198
scaffold1.t190	417	11	416	RLV90452.1	Protein DMR6-LIKE OXYGENASE 1 [Spathaspora sp. JA1]	419	10	415	407	68.7961	3.23e-210
scaffold2.t1	423	7	422	XP_007374278.1	hypothetical protein SPAPADRAFT_65806 [Spathaspora passalidarum NRRL Y-27907] EGW32763.1 hypothetical protein SPAPADRAFT_65806 [Spathaspora passalidarum NRRL Y-27907]	419	3	415	418	65.5502	5.13e-199
scaffold1.t679	182	16	181	XP_007372336.1	hypothetical protein SPAPADRAFT_53310 [Spathaspora passalidarum NRRL Y-27907] EGW34924.1 hypothetical protein SPAPADRAFT_53310 [Spathaspora passalidarum NRRL Y-27907]	180	15	180	166	53.6145	1.87e-61
scaffold8.t63	181	15	180	XP_007372336.1	hypothetical protein SPAPADRAFT_53310 [Spathaspora passalidarum NRRL Y-27907] EGW34924.1 hypothetical protein SPAPADRAFT_53310 [Spathaspora passalidarum NRRL Y-27907]	180	15	180	166	52.4096	2.95e-60
scaffold1.t1043	82	1	81	SGZ47307.1	CIC11C00000001617 [[Candida] intermedia] SGZ49507.1 CIC11C00000003662 [[Candida] intermedia]	88	1	88	88	57.9545	2.84e-18
scaffold2.t144	87	1	86	SGZ47307.1	CIC11C00000001617 [[Candida] intermedia] SGZ49507.1 CIC11C00000003662 [[Candida] intermedia]	88	1	88	88	63.6364	2.81e-17
scaffold2.t504	228	1	213	XP_001383886.2	Biotin synthase [Scheffersomyces stipitis CBS 6054] ABN65857.2 Biotin synthase [Scheffersomyces stipitis CBS 6054]	361	128	340	213	85.9155	4.16e-128
scaffold2.t514	397	14	383	XP_015464618.1	uncharacterized protein AC631_05724 [Debaryomyces fabryi] KRZ98515.1 hypothetical protein AC631_05724 [Debaryomyces fabryi]	427	29	397	370	79.1892	2.42e-211
scaffold2.t611	242	5	241	XP_003866397.1	hypothetical protein CORT_0A05700 [Candida orthopsilosis Co 90-125] CCG20957.1 hypothetical protein CORT_0A05700 [Candida orthopsilosis Co 90-125]	251	9	245	237	64.9789	4.17e-111
scaffold5.t217	223	10	211	KAF9118277.1	hypothetical protein BGX30_004684 [Mortierella sp. GBA39]	222	1	201	202	32.6733	2.05e-29
scaffold8.t41	281	13	274	XP_020066141.1	uncharacterized protein CANTADRAFT_20566 [Suhomyces tanzawaensis NRRL Y-17324] ODV81019.1 hypothetical protein CANTADRAFT_20566 [Suhomyces tanzawaensis NRRL Y-17324]	589	255	582	336	30.0595	2.82e-16
scaffold3.t389	612	14	607	XP_001384784.2	Mannosyl-glycoprotein endo-beta-N-acetylglucosamidase [Scheffersomyces stipitis CBS 6054] ABN66755.2 Mannosyl-glycoprotein endo-beta-N-acetylglucosamidase [Scheffersomyces stipitis CBS 6054] KAG2734831.1 hypothetical protein G9P44_002837 [Scheffersomyces stipitis]	614	14	601	602	48.6711	4.66e-201
scaffold4.t190	610	16	601	RLV95176.1	Beta-hexosaminidase [Spathaspora sp. JA1]	605	19	605	595	48.4034	1.4e-189
scaffold3.t617	597	1	596	XP_036667573.1	uncharacterized protein CPAR2_402120 [Candida parapsilosis] KAF6047108.1 Acetyltransferase (GNAT) domain family protein [Candida parapsilosis] KAF6047503.1 Acetyltransferase (GNAT) domain family protein [Candida parapsilosis] KAF6050524.1 Acetyltransferase (GNAT) domain family protein [Candida parapsilosis] KAF6061645.1 Acetyltransferase (GNAT) domain family protein [Candida parapsilosis] CCE4441…	898	381	898	600	48.6667	8.02e-184
scaffold3.t618	796	41	795	XP_036667573.1	uncharacterized protein CPAR2_402120 [Candida parapsilosis] KAF6047108.1 Acetyltransferase (GNAT) domain family protein [Candida parapsilosis] KAF6047503.1 Acetyltransferase (GNAT) domain family protein [Candida parapsilosis] KAF6050524.1 Acetyltransferase (GNAT) domain family protein [Candida parapsilosis] KAF6061645.1 Acetyltransferase (GNAT) domain family protein [Candida parapsilosis] CCE4441…	898	215	898	761	48.3574	1.45e-227
scaffold3.t10	306	1	304	KAF9345543.1	hypothetical protein BGX26_003015 [Mortierella sp. AD094]	308	1	308	309	49.5146	9.43e-94
scaffold3.t8	307	1	302	XP_456777.2	DEHA2A10252p [Debaryomyces hansenii CBS767] CAG84740.2 DEHA2A10252p [Debaryomyces hansenii CBS767]	303	1	301	303	50.8251	3.14e-101
scaffold3.t9	307	1	302	XP_456778.2	DEHA2A10274p [Debaryomyces hansenii CBS767] CAG84741.2 DEHA2A10274p [Debaryomyces hansenii CBS767]	304	1	301	303	50.495	4.29e-99

## Sheet: KEGG
orf_name	Class D	Class C	Class B	Class A
scaffold2.t684	K16261 YAT; yeast amino acid transporter	02000 Transporters	Protein families: signaling and cellular processes	Brite Hierarchies
scaffold3.t672	K16261 YAT; yeast amino acid transporter	02000 Transporters	Protein families: signaling and cellular processes	Brite Hierarchies
scaffold3.t95	K16261 YAT; yeast amino acid transporter	02000 Transporters	Protein families: signaling and cellular processes	Brite Hierarchies
scaffold3.t96	K16261 YAT; yeast amino acid transporter	02000 Transporters	Protein families: signaling and cellular processes	Brite Hierarchies
scaffold3.t97	K16261 YAT; yeast amino acid transporter	02000 Transporters	Protein families: signaling and cellular processes	Brite Hierarchies
scaffold5.t30	K16261 YAT; yeast amino acid transporter	02000 Transporters	Protein families: signaling and cellular processes	Brite Hierarchies
scaffold1.t1029	K16261 YAT; yeast amino acid transporter	02000 Transporters	Protein families: signaling and cellular processes	Brite Hierarchies
scaffold1.t472	K16261 YAT; yeast amino acid transporter	02000 Transporters	Protein families: signaling and cellular processes	Brite Hierarchies
scaffold2.t151	K16261 YAT; yeast amino acid transporter	02000 Transporters	Protein families: signaling and cellular processes	Brite Hierarchies
scaffold6.t53	K07424 CYP3A; cytochrome P450 family 3 subfamily A	00140 Steroid hormone biosynthesis	Lipid metabolism	Metabolism
scaffold6.t53	K07424 CYP3A; cytochrome P450 family 3 subfamily A	00830 Retinol metabolism	Metabolism of cofactors and vitamins	Metabolism
scaffold6.t53	K07424 CYP3A; cytochrome P450 family 3 subfamily A	00591 Linoleic acid metabolism	Lipid metabolism	Metabolism
scaffold6.t53	K07424 CYP3A; cytochrome P450 family 3 subfamily A	05204 Chemical carcinogenesis	Cancer: overview	Human Diseases
scaffold6.t53	K07424 CYP3A; cytochrome P450 family 3 subfamily A	00199 Cytochrome P450	Protein families: metabolism	Brite Hierarchies
scaffold5.t361	K05672 ABCC12; ATP-binding cassette, subfamily C (CFTR/MRP), member 12	02010 ABC transporters	Membrane transport	Environmental Information Processing
scaffold5.t361	K05672 ABCC12; ATP-binding cassette, subfamily C (CFTR/MRP), member 12	02000 Transporters	Protein families: signaling and cellular processes	Brite Hierarchies
scaffold1.t189	K05665 ABCC1; ATP-binding cassette, subfamily C (CFTR/MRP), member 1	04071 Sphingolipid signaling pathway	Signal transduction	Environmental Information Processing
scaffold1.t189	K05665 ABCC1; ATP-binding cassette, subfamily C (CFTR/MRP), member 1	02010 ABC transporters	Membrane transport	Environmental Information Processing
scaffold1.t189	K05665 ABCC1; ATP-binding cassette, subfamily C (CFTR/MRP), member 1	04977 Vitamin digestion and absorption	Digestive system	Organismal Systems
scaffold1.t189	K05665 ABCC1; ATP-binding cassette, subfamily C (CFTR/MRP), member 1	05206 MicroRNAs in cancer	Cancer: overview	Human Diseases
scaffold1.t189	K05665 ABCC1; ATP-binding cassette, subfamily C (CFTR/MRP), member 1	01523 Antifolate resistance	Drug resistance: antineoplastic	Human Diseases
scaffold1.t189	K05665 ABCC1; ATP-binding cassette, subfamily C (CFTR/MRP), member 1	02000 Transporters	Protein families: signaling and cellular processes	Brite Hierarchies
scaffold5.t238	K05668 ABCC5; ATP-binding cassette, subfamily C (CFTR/MRP), member 5	02010 ABC transporters	Membrane transport	Environmental Information Processing
scaffold5.t238	K05668 ABCC5; ATP-binding cassette, subfamily C (CFTR/MRP), member 5	01523 Antifolate resistance	Drug resistance: antineoplastic	Human Diseases
scaffold5.t238	K05668 ABCC5; ATP-binding cassette, subfamily C (CFTR/MRP), member 5	02000 Transporters	Protein families: signaling and cellular processes	Brite Hierarchies
scaffold5.t360	K05668 ABCC5; ATP-binding cassette, subfamily C (CFTR/MRP), member 5	02010 ABC transporters	Membrane transport	Environmental Information Processing
scaffold5.t360	K05668 ABCC5; ATP-binding cassette, subfamily C (CFTR/MRP), member 5	01523 Antifolate resistance	Drug resistance: antineoplastic	Human Diseases
scaffold5.t360	K05668 ABCC5; ATP-binding cassette, subfamily C (CFTR/MRP), member 5	02000 Transporters	Protein families: signaling and cellular processes	Brite Hierarchies
scaffold3.t115	K06911 K06911; uncharacterized protein	99997 Function unknown	Poorly characterized	Not Included in Pathway or Brite
scaffold4.t124	K06911 K06911; uncharacterized protein	99997 Function unknown	Poorly characterized	Not Included in Pathway or Brite
scaffold8.t85	K06911 K06911; uncharacterized protein	99997 Function unknown	Poorly characterized	Not Included in Pathway or Brite
scaffold1.t1103	K19245 JLP1; sulfonate dioxygenase	99980 Enzymes with EC numbers	Unclassified: metabolism	Not Included in Pathway or Brite
scaffold3.t268	K19245 JLP1; sulfonate dioxygenase	99980 Enzymes with EC numbers	Unclassified: metabolism	Not Included in Pathway or Brite
scaffold7.t115	K19245 JLP1; sulfonate dioxygenase	99980 Enzymes with EC numbers	Unclassified: metabolism	Not Included in Pathway or Brite
scaffold3.t581	K05534 HOC1; mannan polymerase II complex HOC1 subunit	00513 Various types of N-glycan biosynthesis	Glycan biosynthesis and metabolism	Metabolism
scaffold4.t336	K05528 OCH1; alpha 1,6-mannosyltransferase	00513 Various types of N-glycan biosynthesis	Glycan biosynthesis and metabolism	Metabolism
scaffold4.t336	K05528 OCH1; alpha 1,6-mannosyltransferase	01003 Glycosyltransferases	Protein families: metabolism	Brite Hierarchies
scaffold1.t563	K23490 CYB5; cytochrome b5	99982 Energy metabolism	Unclassified: metabolism	Not Included in Pathway or Brite
scaffold2.t239	K23490 CYB5; cytochrome b5	99982 Energy metabolism	Unclassified: metabolism	Not Included in Pathway or Brite
scaffold6.t18	K23490 CYB5; cytochrome b5	99982 Energy metabolism	Unclassified: metabolism	Not Included in Pathway or Brite
scaffold2.t344	K06123 AYR1; 1-acylglycerone phosphate reductase	00564 Glycerophospholipid metabolism	Lipid metabolism	Metabolism
scaffold2.t344	K06123 AYR1; 1-acylglycerone phosphate reductase	00565 Ether lipid metabolism	Lipid metabolism	Metabolism
scaffold3.t273	K06123 AYR1; 1-acylglycerone phosphate reductase	00564 Glycerophospholipid metabolism	Lipid metabolism	Metabolism
scaffold3.t273	K06123 AYR1; 1-acylglycerone phosphate reductase	00565 Ether lipid metabolism	Lipid metabolism	Metabolism
scaffold3.t170	K13239 ECI2, PECI; Delta3-Delta2-enoyl-CoA isomerase	00071 Fatty acid degradation	Lipid metabolism	Metabolism
scaffold3.t170	K13239 ECI2, PECI; Delta3-Delta2-enoyl-CoA isomerase	04146 Peroxisome	Transport and catabolism	Cellular Processes
scaffold3.t171	K13239 ECI2, PECI; Delta3-Delta2-enoyl-CoA isomerase	00071 Fatty acid degradation	Lipid metabolism	Metabolism
scaffold3.t171	K13239 ECI2, PECI; Delta3-Delta2-enoyl-CoA isomerase	04146 Peroxisome	Transport and catabolism	Cellular Processes
scaffold4.t445	K13239 ECI2, PECI; Delta3-Delta2-enoyl-CoA isomerase	00071 Fatty acid degradation	Lipid metabolism	Metabolism
scaffold4.t445	K13239 ECI2, PECI; Delta3-Delta2-enoyl-CoA isomerase	04146 Peroxisome	Transport and catabolism	Cellular Processes
scaffold7.t39	K03781 katE, CAT, catB, srpA; catalase	00630 Glyoxylate and dicarboxylate metabolism	Carbohydrate metabolism	Metabolism
scaffold7.t39	K03781 katE, CAT, catB, srpA; catalase	00380 Tryptophan metabolism	Amino acid metabolism	Metabolism
scaffold7.t39	K03781 katE, CAT, catB, srpA; catalase	04016 MAPK signaling pathway - plant	Signal transduction	Environmental Information Processing
scaffold7.t39	K03781 katE, CAT, catB, srpA; catalase	04068 FoxO signaling pathway	Signal transduction	Environmental Information Processing
scaffold7.t39	K03781 katE, CAT, catB, srpA; catalase	04011 MAPK signaling pathway - yeast	Signal transduction	Environmental Information Processing
scaffold7.t39	K03781 katE, CAT, catB, srpA; catalase	04146 Peroxisome	Transport and catabolism	Cellular Processes
scaffold7.t39	K03781 katE, CAT, catB, srpA; catalase	04212 Longevity regulating pathway - worm	Aging	Organismal Systems
scaffold7.t39	K03781 katE, CAT, catB, srpA; catalase	04213 Longevity regulating pathway - multiple species	Aging	Organismal Systems
scaffold7.t39	K03781 katE, CAT, catB, srpA; catalase	04211 Longevity regulating pathway	Aging	Organismal Systems
scaffold7.t39	K03781 katE, CAT, catB, srpA; catalase	05014 Amyotrophic lateral sclerosis (ALS)	Neurodegenerative disease	Human Diseases
scaffold3.t506	K03781 katE, CAT, catB, srpA; catalase	00630 Glyoxylate and dicarboxylate metabolism	Carbohydrate metabolism	Metabolism
scaffold3.t506	K03781 katE, CAT, catB, srpA; catalase	00380 Tryptophan metabolism	Amino acid metabolism	Metabolism
scaffold3.t506	K03781 katE, CAT, catB, srpA; catalase	04016 MAPK signaling pathway - plant	Signal transduction	Environmental Information Processing
scaffold3.t506	K03781 katE, CAT, catB, srpA; catalase	04068 FoxO signaling pathway	Signal transduction	Environmental Information Processing
scaffold3.t506	K03781 katE, CAT, catB, srpA; catalase	04011 MAPK signaling pathway - yeast	Signal transduction	Environmental Information Processing
scaffold3.t506	K03781 katE, CAT, catB, srpA; catalase	04146 Peroxisome	Transport and catabolism	Cellular Processes
scaffold3.t506	K03781 katE, CAT, catB, srpA; catalase	04212 Longevity regulating pathway - worm	Aging	Organismal Systems
scaffold3.t506	K03781 katE, CAT, catB, srpA; catalase	04213 Longevity regulating pathway - multiple species	Aging	Organismal Systems
scaffold3.t506	K03781 katE, CAT, catB, srpA; catalase	04211 Longevity regulating pathway	Aging	Organismal Systems
scaffold3.t506	K03781 katE, CAT, catB, srpA; catalase	05014 Amyotrophic lateral sclerosis (ALS)	Neurodegenerative disease	Human Diseases
scaffold7.t2	K03781 katE, CAT, catB, srpA; catalase	00630 Glyoxylate and dicarboxylate metabolism	Carbohydrate metabolism	Metabolism
scaffold7.t2	K03781 katE, CAT, catB, srpA; catalase	00380 Tryptophan metabolism	Amino acid metabolism	Metabolism
scaffold7.t2	K03781 katE, CAT, catB, srpA; catalase	04016 MAPK signaling pathway - plant	Signal transduction	Environmental Information Processing
scaffold7.t2	K03781 katE, CAT, catB, srpA; catalase	04068 FoxO signaling pathway	Signal transduction	Environmental Information Processing
scaffold7.t2	K03781 katE, CAT, catB, srpA; catalase	04011 MAPK signaling pathway - yeast	Signal transduction	Environmental Information Processing
scaffold7.t2	K03781 katE, CAT, catB, srpA; catalase	04146 Peroxisome	Transport and catabolism	Cellular Processes
scaffold7.t2	K03781 katE, CAT, catB, srpA; catalase	04212 Longevity regulating pathway - worm	Aging	Organismal Systems
scaffold7.t2	K03781 katE, CAT, catB, srpA; catalase	04213 Longevity regulating pathway - multiple species	Aging	Organismal Systems
scaffold7.t2	K03781 katE, CAT, catB, srpA; catalase	04211 Longevity regulating pathway	Aging	Organismal Systems
scaffold7.t2	K03781 katE, CAT, catB, srpA; catalase	05014 Amyotrophic lateral sclerosis (ALS)	Neurodegenerative disease	Human Diseases
scaffold1.t985	K01166 RNASET2; ribonuclease T2	03016 Transfer RNA biogenesis	Protein families: genetic information processing	Brite Hierarchies
scaffold7.t129	K01254 LTA4H; leukotriene-A4 hydrolase	00590 Arachidonic acid metabolism	Lipid metabolism	Metabolism
scaffold7.t129	K01254 LTA4H; leukotriene-A4 hydrolase	01002 Peptidases and inhibitors	Protein families: metabolism	Brite Hierarchies
scaffold8.t39	K01254 LTA4H; leukotriene-A4 hydrolase	00590 Arachidonic acid metabolism	Lipid metabolism	Metabolism
scaffold8.t39	K01254 LTA4H; leukotriene-A4 hydrolase	01002 Peptidases and inhibitors	Protein families: metabolism	Brite Hierarchies
scaffold1.t141	K22207 LCD; L-cysteine desulfhydrase	00270 Cysteine and methionine metabolism	Amino acid metabolism	Metabolism
scaffold2.t581	K20247 EGT2; hercynylcysteine S-oxide lyase	00340 Histidine metabolism	Amino acid metabolism	Metabolism
scaffold1.t996	K16066 ydfG; 3-hydroxy acid dehydrogenase / malonic semialdehyde reductase	00260 Glycine, serine and threonine metabolism	Amino acid metabolism	Metabolism
scaffold1.t996	K16066 ydfG; 3-hydroxy acid dehydrogenase / malonic semialdehyde reductase	00240 Pyrimidine metabolism	Nucleotide metabolism	Metabolism
scaffold1.t997	K16066 ydfG; 3-hydroxy acid dehydrogenase / malonic semialdehyde reductase	00260 Glycine, serine and threonine metabolism	Amino acid metabolism	Metabolism
scaffold1.t997	K16066 ydfG; 3-hydroxy acid dehydrogenase / malonic semialdehyde reductase	00240 Pyrimidine metabolism	Nucleotide metabolism	Metabolism
scaffold2.t34	K01480 speB; agmatinase	00330 Arginine and proline metabolism	Amino acid metabolism	Metabolism
scaffold2.t768	K01480 speB; agmatinase	00330 Arginine and proline metabolism	Amino acid metabolism	Metabolism
scaffold2.t714	K05863 SLC25A4S, ANT; solute carrier family 25 (mitochondrial adenine nucleotide translocator), member 4/5/6/31	04022 cGMP-PKG signaling pathway	Signal transduction	Environmental Information Processing
scaffold2.t714	K05863 SLC25A4S, ANT; solute carrier family 25 (mitochondrial adenine nucleotide translocator), member 4/5/6/31	04020 Calcium signaling pathway	Signal transduction	Environmental Information Processing
scaffold2.t714	K05863 SLC25A4S, ANT; solute carrier family 25 (mitochondrial adenine nucleotide translocator), member 4/5/6/31	04218 Cellular senescence	Cell growth and death	Cellular Processes
scaffold2.t714	K05863 SLC25A4S, ANT; solute carrier family 25 (mitochondrial adenine nucleotide translocator), member 4/5/6/31	04217 Necroptosis	Cell growth and death	Cellular Processes
scaffold2.t714	K05863 SLC25A4S, ANT; solute carrier family 25 (mitochondrial adenine nucleotide translocator), member 4/5/6/31	05166 Human T-cell leukemia virus 1 infection	Infectious disease: viral	Human Diseases
scaffold2.t714	K05863 SLC25A4S, ANT; solute carrier family 25 (mitochondrial adenine nucleotide translocator), member 4/5/6/31	05016 Huntington disease	Neurodegenerative disease	Human Diseases
scaffold2.t714	K05863 SLC25A4S, ANT; solute carrier family 25 (mitochondrial adenine nucleotide translocator), member 4/5/6/31	05164 Influenza A	Infectious disease: viral	Human Diseases
scaffold2.t714	K05863 SLC25A4S, ANT; solute carrier family 25 (mitochondrial adenine nucleotide translocator), member 4/5/6/31	05012 Parkinson disease	Neurodegenerative disease	Human Diseases
scaffold2.t714	K05863 SLC25A4S, ANT; solute carrier family 25 (mitochondrial adenine nucleotide translocator), member 4/5/6/31	02000 Transporters	Protein families: signaling and cellular processes	Brite Hierarchies
scaffold2.t714	K05863 SLC25A4S, ANT; solute carrier family 25 (mitochondrial adenine nucleotide translocator), member 4/5/6/31	03029 Mitochondrial biogenesis	Protein families: genetic information processing	Brite Hierarchies
scaffold3.t121	K05863 SLC25A4S, ANT; solute carrier family 25 (mitochondrial adenine nucleotide translocator), member 4/5/6/31	04022 cGMP-PKG signaling pathway	Signal transduction	Environmental Information Processing
scaffold3.t121	K05863 SLC25A4S, ANT; solute carrier family 25 (mitochondrial adenine nucleotide translocator), member 4/5/6/31	04020 Calcium signaling pathway	Signal transduction	Environmental Information Processing
scaffold3.t121	K05863 SLC25A4S, ANT; solute carrier family 25 (mitochondrial adenine nucleotide translocator), member 4/5/6/31	04218 Cellular senescence	Cell growth and death	Cellular Processes
scaffold3.t121	K05863 SLC25A4S, ANT; solute carrier family 25 (mitochondrial adenine nucleotide translocator), member 4/5/6/31	04217 Necroptosis	Cell growth and death	Cellular Processes
scaffold3.t121	K05863 SLC25A4S, ANT; solute carrier family 25 (mitochondrial adenine nucleotide translocator), member 4/5/6/31	05166 Human T-cell leukemia virus 1 infection	Infectious disease: viral	Human Diseases
scaffold3.t121	K05863 SLC25A4S, ANT; solute carrier family 25 (mitochondrial adenine nucleotide translocator), member 4/5/6/31	05016 Huntington disease	Neurodegenerative disease	Human Diseases
scaffold3.t121	K05863 SLC25A4S, ANT; solute carrier family 25 (mitochondrial adenine nucleotide translocator), member 4/5/6/31	05164 Influenza A	Infectious disease: viral	Human Diseases
scaffold3.t121	K05863 SLC25A4S, ANT; solute carrier family 25 (mitochondrial adenine nucleotide translocator), member 4/5/6/31	05012 Parkinson disease	Neurodegenerative disease	Human Diseases
scaffold3.t121	K05863 SLC25A4S, ANT; solute carrier family 25 (mitochondrial adenine nucleotide translocator), member 4/5/6/31	02000 Transporters	Protein families: signaling and cellular processes	Brite Hierarchies
scaffold3.t121	K05863 SLC25A4S, ANT; solute carrier family 25 (mitochondrial adenine nucleotide translocator), member 4/5/6/31	03029 Mitochondrial biogenesis	Protein families: genetic information processing	Brite Hierarchies
scaffold1.t112	K00799 GST, gst; glutathione S-transferase	00480 Glutathione metabolism	Metabolism of other amino acids	Metabolism
scaffold1.t112	K00799 GST, gst; glutathione S-transferase	00982 Drug metabolism - cytochrome P450	Xenobiotics biodegradation and metabolism	Metabolism
scaffold1.t112	K00799 GST, gst; glutathione S-transferase	00983 Drug metabolism - other enzymes	Xenobiotics biodegradation and metabolism	Metabolism
scaffold1.t112	K00799 GST, gst; glutathione S-transferase	00980 Metabolism of xenobiotics by cytochrome P450	Xenobiotics biodegradation and metabolism	Metabolism
scaffold1.t112	K00799 GST, gst; glutathione S-transferase	04212 Longevity regulating pathway - worm	Aging	Organismal Systems
scaffold1.t112	K00799 GST, gst; glutathione S-transferase	05418 Fluid shear stress and atherosclerosis	Cardiovascular disease	Human Diseases
scaffold1.t112	K00799 GST, gst; glutathione S-transferase	05204 Chemical carcinogenesis	Cancer: overview	Human Diseases
scaffold1.t112	K00799 GST, gst; glutathione S-transferase	01524 Platinum drug resistance	Drug resistance: antineoplastic	Human Diseases
scaffold1.t112	K00799 GST, gst; glutathione S-transferase	05200 Pathways in cancer	Cancer: overview	Human Diseases
scaffold1.t112	K00799 GST, gst; glutathione S-transferase	05225 Hepatocellular carcinoma	Cancer: specific types	Human Diseases
scaffold1.t112	K00799 GST, gst; glutathione S-transferase	02000 Transporters	Protein families: signaling and cellular processes	Brite Hierarchies
scaffold9.t18	K00799 GST, gst; glutathione S-transferase	00480 Glutathione metabolism	Metabolism of other amino acids	Metabolism
scaffold9.t18	K00799 GST, gst; glutathione S-transferase	00982 Drug metabolism - cytochrome P450	Xenobiotics biodegradation and metabolism	Metabolism
scaffold9.t18	K00799 GST, gst; glutathione S-transferase	00983 Drug metabolism - other enzymes	Xenobiotics biodegradation and metabolism	Metabolism
scaffold9.t18	K00799 GST, gst; glutathione S-transferase	00980 Metabolism of xenobiotics by cytochrome P450	Xenobiotics biodegradation and metabolism	Metabolism
scaffold9.t18	K00799 GST, gst; glutathione S-transferase	04212 Longevity regulating pathway - worm	Aging	Organismal Systems
scaffold9.t18	K00799 GST, gst; glutathione S-transferase	05418 Fluid shear stress and atherosclerosis	Cardiovascular disease	Human Diseases
scaffold9.t18	K00799 GST, gst; glutathione S-transferase	05204 Chemical carcinogenesis	Cancer: overview	Human Diseases
scaffold9.t18	K00799 GST, gst; glutathione S-transferase	01524 Platinum drug resistance	Drug resistance: antineoplastic	Human Diseases
scaffold9.t18	K00799 GST, gst; glutathione S-transferase	05200 Pathways in cancer	Cancer: overview	Human Diseases
scaffold9.t18	K00799 GST, gst; glutathione S-transferase	05225 Hepatocellular carcinoma	Cancer: specific types	Human Diseases
scaffold9.t18	K00799 GST, gst; glutathione S-transferase	02000 Transporters	Protein families: signaling and cellular processes	Brite Hierarchies
scaffold8.t126	K00059 fabG, OAR1; 3-oxoacyl-[acyl-carrier protein] reductase	00061 Fatty acid biosynthesis	Lipid metabolism	Metabolism
scaffold8.t126	K00059 fabG, OAR1; 3-oxoacyl-[acyl-carrier protein] reductase	00333 Prodigiosin biosynthesis	Biosynthesis of other secondary metabolites	Metabolism
scaffold8.t126	K00059 fabG, OAR1; 3-oxoacyl-[acyl-carrier protein] reductase	00780 Biotin metabolism	Metabolism of cofactors and vitamins	Metabolism
scaffold8.t126	K00059 fabG, OAR1; 3-oxoacyl-[acyl-carrier protein] reductase	01004 Lipid biosynthesis proteins	Protein families: metabolism	Brite Hierarchies
scaffold4.t477	K20368 CNIH, ERV14; protein cornichon	04131 Membrane trafficking	Protein families: genetic information processing	Brite Hierarchies
scaffold4.t477	K20368 CNIH, ERV14; protein cornichon	02000 Transporters	Protein families: signaling and cellular processes	Brite Hierarchies
scaffold4.t478	K20368 CNIH, ERV14; protein cornichon	04131 Membrane trafficking	Protein families: genetic information processing	Brite Hierarchies
scaffold4.t478	K20368 CNIH, ERV14; protein cornichon	02000 Transporters	Protein families: signaling and cellular processes	Brite Hierarchies
scaffold5.t158	K05665 ABCC1; ATP-binding cassette, subfamily C (CFTR/MRP), member 1	04071 Sphingolipid signaling pathway	Signal transduction	Environmental Information Processing
scaffold5.t158	K05665 ABCC1; ATP-binding cassette, subfamily C (CFTR/MRP), member 1	02010 ABC transporters	Membrane transport	Environmental Information Processing
scaffold5.t158	K05665 ABCC1; ATP-binding cassette, subfamily C (CFTR/MRP), member 1	04977 Vitamin digestion and absorption	Digestive system	Organismal Systems
scaffold5.t158	K05665 ABCC1; ATP-binding cassette, subfamily C (CFTR/MRP), member 1	05206 MicroRNAs in cancer	Cancer: overview	Human Diseases
scaffold5.t158	K05665 ABCC1; ATP-binding cassette, subfamily C (CFTR/MRP), member 1	01523 Antifolate resistance	Drug resistance: antineoplastic	Human Diseases
scaffold5.t158	K05665 ABCC1; ATP-binding cassette, subfamily C (CFTR/MRP), member 1	02000 Transporters	Protein families: signaling and cellular processes	Brite Hierarchies
scaffold3.t5	K00589 MET1; uroporphyrin-III C-methyltransferase	00860 Porphyrin and chlorophyll metabolism	Metabolism of cofactors and vitamins	Metabolism
scaffold6.t3	K00589 MET1; uroporphyrin-III C-methyltransferase	00860 Porphyrin and chlorophyll metabolism	Metabolism of cofactors and vitamins	Metabolism
scaffold5.t374	K01897 ACSL, fadD; long-chain acyl-CoA synthetase	00061 Fatty acid biosynthesis	Lipid metabolism	Metabolism
scaffold5.t374	K01897 ACSL, fadD; long-chain acyl-CoA synthetase	00071 Fatty acid degradation	Lipid metabolism	Metabolism
scaffold5.t374	K01897 ACSL, fadD; long-chain acyl-CoA synthetase	04216 Ferroptosis	Cell growth and death	Cellular Processes
scaffold5.t374	K01897 ACSL, fadD; long-chain acyl-CoA synthetase	02024 Quorum sensing	Cellular community - prokaryotes	Cellular Processes
scaffold5.t374	K01897 ACSL, fadD; long-chain acyl-CoA synthetase	04146 Peroxisome	Transport and catabolism	Cellular Processes
scaffold5.t374	K01897 ACSL, fadD; long-chain acyl-CoA synthetase	04714 Thermogenesis	Environmental adaptation	Organismal Systems
scaffold5.t374	K01897 ACSL, fadD; long-chain acyl-CoA synthetase	04920 Adipocytokine signaling pathway	Endocrine system	Organismal Systems
scaffold5.t374	K01897 ACSL, fadD; long-chain acyl-CoA synthetase	03320 PPAR signaling pathway	Endocrine system	Organismal Systems
scaffold5.t374	K01897 ACSL, fadD; long-chain acyl-CoA synthetase	04147 Exosome	Protein families: signaling and cellular processes	Brite Hierarchies
scaffold5.t374	K01897 ACSL, fadD; long-chain acyl-CoA synthetase	01004 Lipid biosynthesis proteins	Protein families: metabolism	Brite Hierarchies
scaffold7.t140	K01897 ACSL, fadD; long-chain acyl-CoA synthetase	00061 Fatty acid biosynthesis	Lipid metabolism	Metabolism
scaffold7.t140	K01897 ACSL, fadD; long-chain acyl-CoA synthetase	00071 Fatty acid degradation	Lipid metabolism	Metabolism
scaffold7.t140	K01897 ACSL, fadD; long-chain acyl-CoA synthetase	04216 Ferroptosis	Cell growth and death	Cellular Processes
scaffold7.t140	K01897 ACSL, fadD; long-chain acyl-CoA synthetase	02024 Quorum sensing	Cellular community - prokaryotes	Cellular Processes
scaffold7.t140	K01897 ACSL, fadD; long-chain acyl-CoA synthetase	04146 Peroxisome	Transport and catabolism	Cellular Processes
scaffold7.t140	K01897 ACSL, fadD; long-chain acyl-CoA synthetase	04714 Thermogenesis	Environmental adaptation	Organismal Systems
scaffold7.t140	K01897 ACSL, fadD; long-chain acyl-CoA synthetase	04920 Adipocytokine signaling pathway	Endocrine system	Organismal Systems
scaffold7.t140	K01897 ACSL, fadD; long-chain acyl-CoA synthetase	03320 PPAR signaling pathway	Endocrine system	Organismal Systems
scaffold7.t140	K01897 ACSL, fadD; long-chain acyl-CoA synthetase	04147 Exosome	Protein families: signaling and cellular processes	Brite Hierarchies
scaffold7.t140	K01897 ACSL, fadD; long-chain acyl-CoA synthetase	01004 Lipid biosynthesis proteins	Protein families: metabolism	Brite Hierarchies
scaffold3.t358	K20520 DBNL, ABP1; drebrin-like protein	04131 Membrane trafficking	Protein families: genetic information processing	Brite Hierarchies
scaffold1.t303	K00382 DLD, lpd, pdhD; dihydrolipoamide dehydrogenase	00020 Citrate cycle (TCA cycle)	Carbohydrate metabolism	Metabolism
scaffold1.t303	K00382 DLD, lpd, pdhD; dihydrolipoamide dehydrogenase	00310 Lysine degradation	Amino acid metabolism	Metabolism
scaffold1.t303	K00382 DLD, lpd, pdhD; dihydrolipoamide dehydrogenase	00640 Propanoate metabolism	Carbohydrate metabolism	Metabolism
scaffold1.t303	K00382 DLD, lpd, pdhD; dihydrolipoamide dehydrogenase	00630 Glyoxylate and dicarboxylate metabolism	Carbohydrate metabolism	Metabolism
scaffold1.t303	K00382 DLD, lpd, pdhD; dihydrolipoamide dehydrogenase	00280 Valine, leucine and isoleucine degradation	Amino acid metabolism	Metabolism
scaffold1.t303	K00382 DLD, lpd, pdhD; dihydrolipoamide dehydrogenase	00380 Tryptophan metabolism	Amino acid metabolism	Metabolism
scaffold1.t303	K00382 DLD, lpd, pdhD; dihydrolipoamide dehydrogenase	00620 Pyruvate metabolism	Carbohydrate metabolism	Metabolism
scaffold1.t303	K00382 DLD, lpd, pdhD; dihydrolipoamide dehydrogenase	00260 Glycine, serine and threonine metabolism	Amino acid metabolism	Metabolism
scaffold1.t303	K00382 DLD, lpd, pdhD; dihydrolipoamide dehydrogenase	00010 Glycolysis / Gluconeogenesis	Carbohydrate metabolism	Metabolism
scaffold1.t303	K00382 DLD, lpd, pdhD; dihydrolipoamide dehydrogenase	04147 Exosome	Protein families: signaling and cellular processes	Brite Hierarchies
scaffold5.t294	K00382 DLD, lpd, pdhD; dihydrolipoamide dehydrogenase	00020 Citrate cycle (TCA cycle)	Carbohydrate metabolism	Metabolism
scaffold5.t294	K00382 DLD, lpd, pdhD; dihydrolipoamide dehydrogenase	00310 Lysine degradation	Amino acid metabolism	Metabolism
scaffold5.t294	K00382 DLD, lpd, pdhD; dihydrolipoamide dehydrogenase	00640 Propanoate metabolism	Carbohydrate metabolism	Metabolism
scaffold5.t294	K00382 DLD, lpd, pdhD; dihydrolipoamide dehydrogenase	00630 Glyoxylate and dicarboxylate metabolism	Carbohydrate metabolism	Metabolism
scaffold5.t294	K00382 DLD, lpd, pdhD; dihydrolipoamide dehydrogenase	00280 Valine, leucine and isoleucine degradation	Amino acid metabolism	Metabolism
scaffold5.t294	K00382 DLD, lpd, pdhD; dihydrolipoamide dehydrogenase	00380 Tryptophan metabolism	Amino acid metabolism	Metabolism
scaffold5.t294	K00382 DLD, lpd, pdhD; dihydrolipoamide dehydrogenase	00620 Pyruvate metabolism	Carbohydrate metabolism	Metabolism
scaffold5.t294	K00382 DLD, lpd, pdhD; dihydrolipoamide dehydrogenase	00260 Glycine, serine and threonine metabolism	Amino acid metabolism	Metabolism
scaffold5.t294	K00382 DLD, lpd, pdhD; dihydrolipoamide dehydrogenase	00010 Glycolysis / Gluconeogenesis	Carbohydrate metabolism	Metabolism
scaffold5.t294	K00382 DLD, lpd, pdhD; dihydrolipoamide dehydrogenase	04147 Exosome	Protein families: signaling and cellular processes	Brite Hierarchies
scaffold1.t932	K17806 PAM17, TIM23; mitochondrial import inner membrane translocase subunit TIM23	03029 Mitochondrial biogenesis	Protein families: genetic information processing	Brite Hierarchies
scaffold6.t343	K01749 hemC, HMBS; hydroxymethylbilane synthase	00860 Porphyrin and chlorophyll metabolism	Metabolism of cofactors and vitamins	Metabolism
scaffold6.t344	K01749 hemC, HMBS; hydroxymethylbilane synthase	00860 Porphyrin and chlorophyll metabolism	Metabolism of cofactors and vitamins	Metabolism
scaffold1.t378	K03854 KTR; mannosyltransferase	01003 Glycosyltransferases	Protein families: metabolism	Brite Hierarchies
scaffold1.t379	K03854 KTR; mannosyltransferase	01003 Glycosyltransferases	Protein families: metabolism	Brite Hierarchies
scaffold5.t316	K17560 URI1; unconventional prefoldin RPB5 interactor 1	01009 Protein phosphatases and associated proteins	Protein families: metabolism	Brite Hierarchies
scaffold2.t514	K01012 bioB; biotin synthase	00780 Biotin metabolism	Metabolism of cofactors and vitamins	Metabolism
scaffold2.t611	K17623 HDHD1; pseudouridine 5'-phosphatase	01009 Protein phosphatases and associated proteins	Protein families: metabolism	Brite Hierarchies
scaffold5.t217	K01838 pgmB; beta-phosphoglucomutase	00500 Starch and sucrose metabolism	Carbohydrate metabolism	Metabolism
scaffold3.t389	K12373 HEXA_B; hexosaminidase	00603 Glycosphingolipid biosynthesis - globo and isoglobo series	Glycan biosynthesis and metabolism	Metabolism
scaffold3.t389	K12373 HEXA_B; hexosaminidase	00520 Amino sugar and nucleotide sugar metabolism	Carbohydrate metabolism	Metabolism
scaffold3.t389	K12373 HEXA_B; hexosaminidase	00531 Glycosaminoglycan degradation	Glycan biosynthesis and metabolism	Metabolism
scaffold3.t389	K12373 HEXA_B; hexosaminidase	00513 Various types of N-glycan biosynthesis	Glycan biosynthesis and metabolism	Metabolism
scaffold3.t389	K12373 HEXA_B; hexosaminidase	00604 Glycosphingolipid biosynthesis - ganglio series	Glycan biosynthesis and metabolism	Metabolism
scaffold3.t389	K12373 HEXA_B; hexosaminidase	00511 Other glycan degradation	Glycan biosynthesis and metabolism	Metabolism
scaffold3.t389	K12373 HEXA_B; hexosaminidase	04142 Lysosome	Transport and catabolism	Cellular Processes
scaffold3.t389	K12373 HEXA_B; hexosaminidase	03110 Chaperones and folding catalysts	Protein families: genetic information processing	Brite Hierarchies
scaffold4.t190	K12373 HEXA_B; hexosaminidase	00603 Glycosphingolipid biosynthesis - globo and isoglobo series	Glycan biosynthesis and metabolism	Metabolism
scaffold4.t190	K12373 HEXA_B; hexosaminidase	00520 Amino sugar and nucleotide sugar metabolism	Carbohydrate metabolism	Metabolism
scaffold4.t190	K12373 HEXA_B; hexosaminidase	00531 Glycosaminoglycan degradation	Glycan biosynthesis and metabolism	Metabolism
scaffold4.t190	K12373 HEXA_B; hexosaminidase	00513 Various types of N-glycan biosynthesis	Glycan biosynthesis and metabolism	Metabolism
scaffold4.t190	K12373 HEXA_B; hexosaminidase	00604 Glycosphingolipid biosynthesis - ganglio series	Glycan biosynthesis and metabolism	Metabolism
scaffold4.t190	K12373 HEXA_B; hexosaminidase	00511 Other glycan degradation	Glycan biosynthesis and metabolism	Metabolism
scaffold4.t190	K12373 HEXA_B; hexosaminidase	04142 Lysosome	Transport and catabolism	Cellular Processes
scaffold4.t190	K12373 HEXA_B; hexosaminidase	03110 Chaperones and folding catalysts	Protein families: genetic information processing	Brite Hierarchies

## Sheet: GO
orf_name	GO_ID	description	Class
scaffold2.t676	GO:0009987	cellular process	Biological Process
scaffold2.t676	GO:0008152	metabolic process	Biological Process
scaffold2.t676	GO:0016787	hydrolase activity	Molecular Function
scaffold2.t676	GO:0016997	alpha-sialidase activity	Molecular Function
scaffold2.t676	GO:0052794	exo-alpha-(2->3)-sialidase activity	Molecular Function
scaffold2.t676	GO:0052796	exo-alpha-(2->8)-sialidase activity	Molecular Function
scaffold2.t676	GO:0016798	hydrolase activity, acting on glycosyl bonds	Molecular Function
scaffold2.t676	GO:0003824	catalytic activity	Molecular Function
scaffold2.t676	GO:0052795	exo-alpha-(2->6)-sialidase activity	Molecular Function
scaffold2.t676	GO:0004553	hydrolase activity, hydrolyzing O-glycosyl compounds	Molecular Function
scaffold2.t676	GO:0004308	exo-alpha-sialidase activity	Molecular Function
scaffold3.t22	GO:0009987	cellular process	Biological Process
scaffold3.t22	GO:0008152	metabolic process	Biological Process
scaffold3.t22	GO:0016787	hydrolase activity	Molecular Function
scaffold3.t22	GO:0016997	alpha-sialidase activity	Molecular Function
scaffold3.t22	GO:0052794	exo-alpha-(2->3)-sialidase activity	Molecular Function
scaffold3.t22	GO:0052796	exo-alpha-(2->8)-sialidase activity	Molecular Function
scaffold3.t22	GO:0016798	hydrolase activity, acting on glycosyl bonds	Molecular Function
scaffold3.t22	GO:0003824	catalytic activity	Molecular Function
scaffold3.t22	GO:0052795	exo-alpha-(2->6)-sialidase activity	Molecular Function
scaffold3.t22	GO:0004553	hydrolase activity, hydrolyzing O-glycosyl compounds	Molecular Function
scaffold3.t22	GO:0004308	exo-alpha-sialidase activity	Molecular Function
scaffold3.t693	GO:0009987	cellular process	Biological Process
scaffold3.t693	GO:0008152	metabolic process	Biological Process
scaffold3.t693	GO:0016787	hydrolase activity	Molecular Function
scaffold3.t693	GO:0016997	alpha-sialidase activity	Molecular Function
scaffold3.t693	GO:0052794	exo-alpha-(2->3)-sialidase activity	Molecular Function
scaffold3.t693	GO:0052796	exo-alpha-(2->8)-sialidase activity	Molecular Function
scaffold3.t693	GO:0016798	hydrolase activity, acting on glycosyl bonds	Molecular Function
scaffold3.t693	GO:0003824	catalytic activity	Molecular Function
scaffold3.t693	GO:0052795	exo-alpha-(2->6)-sialidase activity	Molecular Function
scaffold3.t693	GO:0004553	hydrolase activity, hydrolyzing O-glycosyl compounds	Molecular Function
scaffold3.t693	GO:0004308	exo-alpha-sialidase activity	Molecular Function
scaffold4.t1	GO:0009987	cellular process	Biological Process
scaffold4.t1	GO:0008152	metabolic process	Biological Process
scaffold4.t1	GO:0016787	hydrolase activity	Molecular Function
scaffold4.t1	GO:0016997	alpha-sialidase activity	Molecular Function
scaffold4.t1	GO:0052794	exo-alpha-(2->3)-sialidase activity	Molecular Function
scaffold4.t1	GO:0052796	exo-alpha-(2->8)-sialidase activity	Molecular Function
scaffold4.t1	GO:0016798	hydrolase activity, acting on glycosyl bonds	Molecular Function
scaffold4.t1	GO:0003824	catalytic activity	Molecular Function
scaffold4.t1	GO:0052795	exo-alpha-(2->6)-sialidase activity	Molecular Function
scaffold4.t1	GO:0004553	hydrolase activity, hydrolyzing O-glycosyl compounds	Molecular Function
scaffold4.t1	GO:0004308	exo-alpha-sialidase activity	Molecular Function
scaffold5.t335	GO:0009987	cellular process	Biological Process
scaffold5.t335	GO:0008152	metabolic process	Biological Process
scaffold5.t335	GO:0016787	hydrolase activity	Molecular Function
scaffold5.t335	GO:0016997	alpha-sialidase activity	Molecular Function
scaffold5.t335	GO:0052794	exo-alpha-(2->3)-sialidase activity	Molecular Function
scaffold5.t335	GO:0052796	exo-alpha-(2->8)-sialidase activity	Molecular Function
scaffold5.t335	GO:0016798	hydrolase activity, acting on glycosyl bonds	Molecular Function
scaffold5.t335	GO:0003824	catalytic activity	Molecular Function
scaffold5.t335	GO:0052795	exo-alpha-(2->6)-sialidase activity	Molecular Function
scaffold5.t335	GO:0004553	hydrolase activity, hydrolyzing O-glycosyl compounds	Molecular Function
scaffold5.t335	GO:0004308	exo-alpha-sialidase activity	Molecular Function
scaffold5.t336	GO:0009987	cellular process	Biological Process
scaffold5.t336	GO:0008152	metabolic process	Biological Process
scaffold5.t336	GO:0016787	hydrolase activity	Molecular Function
scaffold5.t336	GO:0016997	alpha-sialidase activity	Molecular Function
scaffold5.t336	GO:0052794	exo-alpha-(2->3)-sialidase activity	Molecular Function
scaffold5.t336	GO:0052796	exo-alpha-(2->8)-sialidase activity	Molecular Function
scaffold5.t336	GO:0016798	hydrolase activity, acting on glycosyl bonds	Molecular Function
scaffold5.t336	GO:0003824	catalytic activity	Molecular Function
scaffold5.t336	GO:0052795	exo-alpha-(2->6)-sialidase activity	Molecular Function
scaffold5.t336	GO:0004553	hydrolase activity, hydrolyzing O-glycosyl compounds	Molecular Function
scaffold5.t336	GO:0004308	exo-alpha-sialidase activity	Molecular Function
scaffold5.t409	GO:0009987	cellular process	Biological Process
scaffold5.t409	GO:0008152	metabolic process	Biological Process
scaffold5.t409	GO:0016787	hydrolase activity	Molecular Function
scaffold5.t409	GO:0016997	alpha-sialidase activity	Molecular Function
scaffold5.t409	GO:0052794	exo-alpha-(2->3)-sialidase activity	Molecular Function
scaffold5.t409	GO:0052796	exo-alpha-(2->8)-sialidase activity	Molecular Function
scaffold5.t409	GO:0016798	hydrolase activity, acting on glycosyl bonds	Molecular Function
scaffold5.t409	GO:0003824	catalytic activity	Molecular Function
scaffold5.t409	GO:0052795	exo-alpha-(2->6)-sialidase activity	Molecular Function
scaffold5.t409	GO:0004553	hydrolase activity, hydrolyzing O-glycosyl compounds	Molecular Function
scaffold5.t409	GO:0004308	exo-alpha-sialidase activity	Molecular Function
scaffold7.t53	GO:0009987	cellular process	Biological Process
scaffold7.t53	GO:0008152	metabolic process	Biological Process
scaffold7.t53	GO:0016787	hydrolase activity	Molecular Function
scaffold7.t53	GO:0016997	alpha-sialidase activity	Molecular Function
scaffold7.t53	GO:0052794	exo-alpha-(2->3)-sialidase activity	Molecular Function
scaffold7.t53	GO:0052796	exo-alpha-(2->8)-sialidase activity	Molecular Function
scaffold7.t53	GO:0016798	hydrolase activity, acting on glycosyl bonds	Molecular Function
scaffold7.t53	GO:0003824	catalytic activity	Molecular Function
scaffold7.t53	GO:0052795	exo-alpha-(2->6)-sialidase activity	Molecular Function
scaffold7.t53	GO:0004553	hydrolase activity, hydrolyzing O-glycosyl compounds	Molecular Function
scaffold7.t53	GO:0004308	exo-alpha-sialidase activity	Molecular Function
scaffold2.t4	GO:0009987	cellular process	Biological Process
scaffold2.t4	GO:0008152	metabolic process	Biological Process
scaffold2.t4	GO:0016787	hydrolase activity	Molecular Function
scaffold2.t4	GO:0016997	alpha-sialidase activity	Molecular Function
scaffold2.t4	GO:0052794	exo-alpha-(2->3)-sialidase activity	Molecular Function
scaffold2.t4	GO:0052796	exo-alpha-(2->8)-sialidase activity	Molecular Function
scaffold2.t4	GO:0016798	hydrolase activity, acting on glycosyl bonds	Molecular Function
scaffold2.t4	GO:0003824	catalytic activity	Molecular Function
scaffold2.t4	GO:0052795	exo-alpha-(2->6)-sialidase activity	Molecular Function
scaffold2.t4	GO:0004553	hydrolase activity, hydrolyzing O-glycosyl compounds	Molecular Function
scaffold2.t4	GO:0004308	exo-alpha-sialidase activity	Molecular Function
scaffold2.t684	GO:0071705	nitrogen compound transport	Biological Process
scaffold2.t684	GO:0009987	cellular process	Biological Process
scaffold2.t684	GO:0055085	transmembrane transport	Biological Process
scaffold2.t684	GO:0015849	organic acid transport	Biological Process
scaffold2.t684	GO:0003333	amino acid transmembrane transport	Biological Process
scaffold2.t684	GO:0006865	amino acid transport	Biological Process
scaffold2.t684	GO:0015711	organic anion transport	Biological Process
scaffold2.t684	GO:0051179	localization	Biological Process
scaffold2.t684	GO:0044765	single-organism transport	Biological Process
scaffold2.t684	GO:0034220	ion transmembrane transport	Biological Process
scaffold2.t684	GO:0006820	anion transport	Biological Process
scaffold2.t684	GO:0044763	single-organism cellular process	Biological Process
scaffold2.t684	GO:0006810	transport	Biological Process
scaffold2.t684	GO:0071702	organic substance transport	Biological Process
scaffold2.t684	GO:0051234	establishment of localization	Biological Process
scaffold2.t684	GO:0006811	ion transport	Biological Process
scaffold2.t684	GO:0044699	single-organism process	Biological Process
scaffold2.t684	GO:0046942	carboxylic acid transport	Biological Process
scaffold2.t684	GO:0022891	substrate-specific transmembrane transporter activity	Molecular Function
scaffold2.t684	GO:0022892	substrate-specific transporter activity	Molecular Function
scaffold2.t684	GO:0005342	organic acid transmembrane transporter activity	Molecular Function
scaffold2.t684	GO:0008514	organic anion transmembrane transporter activity	Molecular Function
scaffold2.t684	GO:0005215	transporter activity	Molecular Function
scaffold2.t684	GO:0008509	anion transmembrane transporter activity	Molecular Function
scaffold2.t684	GO:0015075	ion transmembrane transporter activity	Molecular Function
scaffold2.t684	GO:0022857	transmembrane transporter activity	Molecular Function
scaffold2.t684	GO:0015171	amino acid transmembrane transporter activity	Molecular Function
scaffold2.t684	GO:0046943	carboxylic acid transmembrane transporter activity	Molecular Function
scaffold2.t684	GO:0044425	membrane part	Cellular Component
scaffold2.t684	GO:0016021	integral to membrane	Cellular Component
scaffold2.t684	GO:0016020	membrane	Cellular Component
scaffold2.t684	GO:0031224	intrinsic to membrane	Cellular Component
scaffold3.t672	GO:0006865	amino acid transport	Biological Process
scaffold3.t672	GO:0006810	transport	Biological Process
scaffold3.t672	GO:0055085	transmembrane transport	Biological Process
scaffold3.t672	GO:0003333	amino acid transmembrane transport	Biological Process
scaffold3.t672	GO:0006820	anion transport	Biological Process
scaffold3.t672	GO:0044699	single-organism process	Biological Process
scaffold3.t672	GO:0051179	localization	Biological Process
scaffold3.t672	GO:0071705	nitrogen compound transport	Biological Process
scaffold3.t672	GO:0071702	organic substance transport	Biological Process
scaffold3.t672	GO:0015849	organic acid transport	Biological Process
scaffold3.t672	GO:0006811	ion transport	Biological Process
scaffold3.t672	GO:0009987	cellular process	Biological Process
scaffold3.t672	GO:0015711	organic anion transport	Biological Process
scaffold3.t672	GO:0034220	ion transmembrane transport	Biological Process
scaffold3.t672	GO:0044765	single-organism transport	Biological Process
scaffold3.t672	GO:0044763	single-organism cellular process	Biological Process
scaffold3.t672	GO:0051234	establishment of localization	Biological Process
scaffold3.t672	GO:0046942	carboxylic acid transport	Biological Process
scaffold3.t672	GO:0022891	substrate-specific transmembrane transporter activity	Molecular Function
scaffold3.t672	GO:0022892	substrate-specific transporter activity	Molecular Function
scaffold3.t672	GO:0005342	organic acid transmembrane transporter activity	Molecular Function
scaffold3.t672	GO:0008514	organic anion transmembrane transporter activity	Molecular Function
scaffold3.t672	GO:0005215	transporter activity	Molecular Function
scaffold3.t672	GO:0008509	anion transmembrane transporter activity	Molecular Function
scaffold3.t672	GO:0015075	ion transmembrane transporter activity	Molecular Function
scaffold3.t672	GO:0022857	transmembrane transporter activity	Molecular Function
scaffold3.t672	GO:0015171	amino acid transmembrane transporter activity	Molecular Function
scaffold3.t672	GO:0046943	carboxylic acid transmembrane transporter activity	Molecular Function
scaffold3.t672	GO:0016020	membrane	Cellular Component
scaffold3.t672	GO:0031224	intrinsic to membrane	Cellular Component
scaffold3.t672	GO:0016021	integral to membrane	Cellular Component
scaffold3.t672	GO:0044425	membrane part	Cellular Component
scaffold3.t95	GO:0006865	amino acid transport	Biological Process
scaffold3.t95	GO:0006810	transport	Biological Process
scaffold3.t95	GO:0055085	transmembrane transport	Biological Process
scaffold3.t95	GO:0003333	amino acid transmembrane transport	Biological Process
scaffold3.t95	GO:0006820	anion transport	Biological Process
scaffold3.t95	GO:0044699	single-organism process	Biological Process
scaffold3.t95	GO:0051179	localization	Biological Process
scaffold3.t95	GO:0071705	nitrogen compound transport	Biological Process
scaffold3.t95	GO:0071702	organic substance transport	Biological Process
scaffold3.t95	GO:0015849	organic acid transport	Biological Process
scaffold3.t95	GO:0006811	ion transport	Biological Process
scaffold3.t95	GO:0009987	cellular process	Biological Process
scaffold3.t95	GO:0015711	organic anion transport	Biological Process
scaffold3.t95	GO:0034220	ion transmembrane transport	Biological Process
scaffold3.t95	GO:0044765	single-organism transport	Biological Process
scaffold3.t95	GO:0044763	single-organism cellular process	Biological Process
scaffold3.t95	GO:0051234	establishment of localization	Biological Process
scaffold3.t95	GO:0046942	carboxylic acid transport	Biological Process
scaffold3.t95	GO:0022891	substrate-specific transmembrane transporter activity	Molecular Function
scaffold3.t95	GO:0022892	substrate-specific transporter activity	Molecular Function
scaffold3.t95	GO:0005342	organic acid transmembrane transporter activity	Molecular Function
scaffold3.t95	GO:0008514	organic anion transmembrane transporter activity	Molecular Function
scaffold3.t95	GO:0005215	transporter activity	Molecular Function
scaffold3.t95	GO:0008509	anion transmembrane transporter activity	Molecular Function
scaffold3.t95	GO:0015075	ion transmembrane transporter activity	Molecular Function
scaffold3.t95	GO:0022857	transmembrane transporter activity	Molecular Function
scaffold3.t95	GO:0015171	amino acid transmembrane transporter activity	Molecular Function
scaffold3.t95	GO:0046943	carboxylic acid transmembrane transporter activity	Molecular Function
scaffold3.t95	GO:0016020	membrane	Cellular Component
scaffold3.t95	GO:0031224	intrinsic to membrane	Cellular Component
scaffold3.t95	GO:0016021	integral to membrane	Cellular Component
scaffold3.t95	GO:0044425	membrane part	Cellular Component
scaffold3.t96	GO:0006865	amino acid transport	Biological Process
scaffold3.t96	GO:0006810	transport	Biological Process
scaffold3.t96	GO:0055085	transmembrane transport	Biological Process
scaffold3.t96	GO:0003333	amino acid transmembrane transport	Biological Process
scaffold3.t96	GO:0006820	anion transport	Biological Process
scaffold3.t96	GO:0044699	single-organism process	Biological Process
scaffold3.t96	GO:0051179	localization	Biological Process
scaffold3.t96	GO:0071705	nitrogen compound transport	Biological Process
scaffold3.t96	GO:0071702	organic substance transport	Biological Process
scaffold3.t96	GO:0015849	organic acid transport	Biological Process
scaffold3.t96	GO:0006811	ion transport	Biological Process
scaffold3.t96	GO:0009987	cellular process	Biological Process
scaffold3.t96	GO:0015711	organic anion transport	Biological Process
scaffold3.t96	GO:0034220	ion transmembrane transport	Biological Process
scaffold3.t96	GO:0044765	single-organism transport	Biological Process
scaffold3.t96	GO:0044763	single-organism cellular process	Biological Process
scaffold3.t96	GO:0051234	establishment of localization	Biological Process
scaffold3.t96	GO:0046942	carboxylic acid transport	Biological Process
scaffold3.t96	GO:0022891	substrate-specific transmembrane transporter activity	Molecular Function
scaffold3.t96	GO:0022892	substrate-specific transporter activity	Molecular Function
scaffold3.t96	GO:0005342	organic acid transmembrane transporter activity	Molecular Function
scaffold3.t96	GO:0008514	organic anion transmembrane transporter activity	Molecular Function
scaffold3.t96	GO:0005215	transporter activity	Molecular Function
scaffold3.t96	GO:0008509	anion transmembrane transporter activity	Molecular Function
scaffold3.t96	GO:0015075	ion transmembrane transporter activity	Molecular Function
scaffold3.t96	GO:0022857	transmembrane transporter activity	Molecular Function
scaffold3.t96	GO:0015171	amino acid transmembrane transporter activity	Molecular Function
scaffold3.t96	GO:0046943	carboxylic acid transmembrane transporter activity	Molecular Function
scaffold3.t96	GO:0016020	membrane	Cellular Component
scaffold3.t96	GO:0031224	intrinsic to membrane	Cellular Component
scaffold3.t96	GO:0016021	integral to membrane	Cellular Component
scaffold3.t96	GO:0044425	membrane part	Cellular Component
scaffold3.t97	GO:0006865	amino acid transport	Biological Process
scaffold3.t97	GO:0006810	transport	Biological Process
scaffold3.t97	GO:0055085	transmembrane transport	Biological Process
scaffold3.t97	GO:0003333	amino acid transmembrane transport	Biological Process
scaffold3.t97	GO:0006820	anion transport	Biological Process
scaffold3.t97	GO:0044699	single-organism process	Biological Process
scaffold3.t97	GO:0051179	localization	Biological Process
scaffold3.t97	GO:0071705	nitrogen compound transport	Biological Process
scaffold3.t97	GO:0071702	organic substance transport	Biological Process
scaffold3.t97	GO:0015849	organic acid transport	Biological Process
scaffold3.t97	GO:0006811	ion transport	Biological Process
scaffold3.t97	GO:0009987	cellular process	Biological Process
scaffold3.t97	GO:0015711	organic anion transport	Biological Process
scaffold3.t97	GO:0034220	ion transmembrane transport	Biological Process
scaffold3.t97	GO:0044765	single-organism transport	Biological Process
scaffold3.t97	GO:0044763	single-organism cellular process	Biological Process
scaffold3.t97	GO:0051234	establishment of localization	Biological Process
scaffold3.t97	GO:0046942	carboxylic acid transport	Biological Process
scaffold3.t97	GO:0022891	substrate-specific transmembrane transporter activity	Molecular Function
scaffold3.t97	GO:0022892	substrate-specific transporter activity	Molecular Function
scaffold3.t97	GO:0005342	organic acid transmembrane transporter activity	Molecular Function
scaffold3.t97	GO:0008514	organic anion transmembrane transporter activity	Molecular Function
scaffold3.t97	GO:0005215	transporter activity	Molecular Function
scaffold3.t97	GO:0008509	anion transmembrane transporter activity	Molecular Function
scaffold3.t97	GO:0015075	ion transmembrane transporter activity	Molecular Function
scaffold3.t97	GO:0022857	transmembrane transporter activity	Molecular Function
scaffold3.t97	GO:0015171	amino acid transmembrane transporter activity	Molecular Function
scaffold3.t97	GO:0046943	carboxylic acid transmembrane transporter activity	Molecular Function
scaffold3.t97	GO:0016020	membrane	Cellular Component
scaffold3.t97	GO:0031224	intrinsic to membrane	Cellular Component
scaffold3.t97	GO:0016021	integral to membrane	Cellular Component
scaffold3.t97	GO:0044425	membrane part	Cellular Component
scaffold5.t30	GO:0006865	amino acid transport	Biological Process
scaffold5.t30	GO:0055085	transmembrane transport	Biological Process
scaffold5.t30	GO:0006810	transport	Biological Process
scaffold5.t30	GO:0003333	amino acid transmembrane transport	Biological Process
scaffold5.t30	GO:0006820	anion transport	Biological Process
scaffold5.t30	GO:0044699	single-organism process	Biological Process
scaffold5.t30	GO:0051179	localization	Biological Process
scaffold5.t30	GO:0071705	nitrogen compound transport	Biological Process
scaffold5.t30	GO:0071702	organic substance transport	Biological Process
scaffold5.t30	GO:0015849	organic acid transport	Biological Process
scaffold5.t30	GO:0006811	ion transport	Biological Process
scaffold5.t30	GO:0009987	cellular process	Biological Process
scaffold5.t30	GO:0015711	organic anion transport	Biological Process
scaffold5.t30	GO:0034220	ion transmembrane transport	Biological Process
scaffold5.t30	GO:0044765	single-organism transport	Biological Process
scaffold5.t30	GO:0044763	single-organism cellular process	Biological Process
scaffold5.t30	GO:0051234	establishment of localization	Biological Process
scaffold5.t30	GO:0046942	carboxylic acid transport	Biological Process
scaffold5.t30	GO:0015804	neutral amino acid transport	Biological Process
scaffold5.t30	GO:0015807	L-amino acid transport	Biological Process
scaffold5.t30	GO:0015824	proline transport	Biological Process
scaffold5.t30	GO:0035524	proline transmembrane transport	Biological Process
scaffold5.t30	GO:0006812	cation transport	Biological Process
scaffold5.t30	GO:0022891	substrate-specific transmembrane transporter activity	Molecular Function
scaffold5.t30	GO:0022892	substrate-specific transporter activity	Molecular Function
scaffold5.t30	GO:0005342	organic acid transmembrane transporter activity	Molecular Function
scaffold5.t30	GO:0008514	organic anion transmembrane transporter activity	Molecular Function
scaffold5.t30	GO:0005215	transporter activity	Molecular Function
scaffold5.t30	GO:0008509	anion transmembrane transporter activity	Molecular Function
scaffold5.t30	GO:0015075	ion transmembrane transporter activity	Molecular Function
scaffold5.t30	GO:0022857	transmembrane transporter activity	Molecular Function
scaffold5.t30	GO:0015171	amino acid transmembrane transporter activity	Molecular Function
scaffold5.t30	GO:0046943	carboxylic acid transmembrane transporter activity	Molecular Function
scaffold5.t30	GO:0008324	cation transmembrane transporter activity	Molecular Function
scaffold5.t30	GO:0015193	L-proline transmembrane transporter activity	Molecular Function
scaffold5.t30	GO:0015179	L-amino acid transmembrane transporter activity	Molecular Function
scaffold5.t30	GO:0015175	neutral amino acid transmembrane transporter activity	Molecular Function
scaffold5.t30	GO:0016020	membrane	Cellular Component
scaffold5.t30	GO:0031224	intrinsic to membrane	Cellular Component
scaffold5.t30	GO:0016021	integral to membrane	Cellular Component
scaffold5.t30	GO:0044425	membrane part	Cellular Component
scaffold5.t30	GO:0044464	cell part	Cellular Component
scaffold5.t30	GO:0005623	cell	Cellular Component
scaffold5.t30	GO:0071944	cell periphery	Cellular Component
scaffold5.t30	GO:0005886	plasma membrane	Cellular Component
scaffold6.t2	GO:0006865	amino acid transport	Biological Process
scaffold6.t2	GO:0006810	transport	Biological Process
scaffold6.t2	GO:0055085	transmembrane transport	Biological Process
scaffold6.t2	GO:0003333	amino acid transmembrane transport	Biological Process
scaffold6.t2	GO:0006820	anion transport	Biological Process
scaffold6.t2	GO:0044699	single-organism process	Biological Process
scaffold6.t2	GO:0051179	localization	Biological Process
scaffold6.t2	GO:0071705	nitrogen compound transport	Biological Process
scaffold6.t2	GO:0071702	organic substance transport	Biological Process
scaffold6.t2	GO:0015849	organic acid transport	Biological Process
scaffold6.t2	GO:0006811	ion transport	Biological Process
scaffold6.t2	GO:0009987	cellular process	Biological Process
scaffold6.t2	GO:0015711	organic anion transport	Biological Process
scaffold6.t2	GO:0034220	ion transmembrane transport	Biological Process
scaffold6.t2	GO:0044765	single-organism transport	Biological Process
scaffold6.t2	GO:0044763	single-organism cellular process	Biological Process
scaffold6.t2	GO:0051234	establishment of localization	Biological Process
scaffold6.t2	GO:0046942	carboxylic acid transport	Biological Process
scaffold6.t2	GO:0022891	substrate-specific transmembrane transporter activity	Molecular Function
scaffold6.t2	GO:0022892	substrate-specific transporter activity	Molecular Function
scaffold6.t2	GO:0005342	organic acid transmembrane transporter activity	Molecular Function
scaffold6.t2	GO:0008514	organic anion transmembrane transporter activity	Molecular Function
scaffold6.t2	GO:0005215	transporter activity	Molecular Function
scaffold6.t2	GO:0008509	anion transmembrane transporter activity	Molecular Function
scaffold6.t2	GO:0015075	ion transmembrane transporter activity	Molecular Function
scaffold6.t2	GO:0022857	transmembrane transporter activity	Molecular Function
scaffold6.t2	GO:0015171	amino acid transmembrane transporter activity	Molecular Function
scaffold6.t2	GO:0046943	carboxylic acid transmembrane transporter activity	Molecular Function
scaffold6.t2	GO:0016020	membrane	Cellular Component
scaffold6.t2	GO:0031224	intrinsic to membrane	Cellular Component
scaffold6.t2	GO:0016021	integral to membrane	Cellular Component
scaffold6.t2	GO:0044425	membrane part	Cellular Component
scaffold6.t21	GO:0006865	amino acid transport	Biological Process
scaffold6.t21	GO:0055085	transmembrane transport	Biological Process
scaffold6.t21	GO:0006810	transport	Biological Process
scaffold6.t21	GO:0003333	amino acid transmembrane transport	Biological Process
scaffold6.t21	GO:0006820	anion transport	Biological Process
scaffold6.t21	GO:0044699	single-organism process	Biological Process
scaffold6.t21	GO:0051179	localization	Biological Process
scaffold6.t21	GO:0071705	nitrogen compound transport	Biological Process
scaffold6.t21	GO:0071702	organic substance transport	Biological Process
scaffold6.t21	GO:0015849	organic acid transport	Biological Process
scaffold6.t21	GO:0006811	ion transport	Biological Process
scaffold6.t21	GO:0009987	cellular process	Biological Process
scaffold6.t21	GO:0015711	organic anion transport	Biological Process
scaffold6.t21	GO:0034220	ion transmembrane transport	Biological Process
scaffold6.t21	GO:0044765	single-organism transport	Biological Process
scaffold6.t21	GO:0044763	single-organism cellular process	Biological Process
scaffold6.t21	GO:0051234	establishment of localization	Biological Process
scaffold6.t21	GO:0046942	carboxylic acid transport	Biological Process
scaffold6.t21	GO:0015804	neutral amino acid transport	Biological Process
scaffold6.t21	GO:0015807	L-amino acid transport	Biological Process
scaffold6.t21	GO:0015824	proline transport	Biological Process
scaffold6.t21	GO:0035524	proline transmembrane transport	Biological Process
scaffold6.t21	GO:0006812	cation transport	Biological Process
scaffold6.t21	GO:0022891	substrate-specific transmembrane transporter activity	Molecular Function
scaffold6.t21	GO:0022892	substrate-specific transporter activity	Molecular Function
scaffold6.t21	GO:0005342	organic acid transmembrane transporter activity	Molecular Function
scaffold6.t21	GO:0008514	organic anion transmembrane transporter activity	Molecular Function
scaffold6.t21	GO:0005215	transporter activity	Molecular Function
scaffold6.t21	GO:0008509	anion transmembrane transporter activity	Molecular Function
scaffold6.t21	GO:0015075	ion transmembrane transporter activity	Molecular Function
scaffold6.t21	GO:0022857	transmembrane transporter activity	Molecular Function
scaffold6.t21	GO:0015171	amino acid transmembrane transporter activity	Molecular Function
scaffold6.t21	GO:0046943	carboxylic acid transmembrane transporter activity	Molecular Function
scaffold6.t21	GO:0008324	cation transmembrane transporter activity	Molecular Function
scaffold6.t21	GO:0015193	L-proline transmembrane transporter activity	Molecular Function
scaffold6.t21	GO:0015179	L-amino acid transmembrane transporter activity	Molecular Function
scaffold6.t21	GO:0015175	neutral amino acid transmembrane transporter activity	Molecular Function
scaffold6.t21	GO:0016020	membrane	Cellular Component
scaffold6.t21	GO:0031224	intrinsic to membrane	Cellular Component
scaffold6.t21	GO:0016021	integral to membrane	Cellular Component
scaffold6.t21	GO:0044425	membrane part	Cellular Component
scaffold6.t21	GO:0044464	cell part	Cellular Component
scaffold6.t21	GO:0005623	cell	Cellular Component
scaffold6.t21	GO:0071944	cell periphery	Cellular Component
scaffold6.t21	GO:0005886	plasma membrane	Cellular Component
scaffold1.t1029	GO:0006865	amino acid transport	Biological Process
scaffold1.t1029	GO:0006820	anion transport	Biological Process
scaffold1.t1029	GO:0044699	single-organism process	Biological Process
scaffold1.t1029	GO:0051179	localization	Biological Process
scaffold1.t1029	GO:0071705	nitrogen compound transport	Biological Process
scaffold1.t1029	GO:0071702	organic substance transport	Biological Process
scaffold1.t1029	GO:0006810	transport	Biological Process
scaffold1.t1029	GO:0015849	organic acid transport	Biological Process
scaffold1.t1029	GO:0006811	ion transport	Biological Process
scaffold1.t1029	GO:0009987	cellular process	Biological Process
scaffold1.t1029	GO:0015711	organic anion transport	Biological Process
scaffold1.t1029	GO:0034220	ion transmembrane transport	Biological Process
scaffold1.t1029	GO:0044765	single-organism transport	Biological Process
scaffold1.t1029	GO:0044763	single-organism cellular process	Biological Process
scaffold1.t1029	GO:0051234	establishment of localization	Biological Process
scaffold1.t1029	GO:0055085	transmembrane transport	Biological Process
scaffold1.t1029	GO:0046942	carboxylic acid transport	Biological Process
scaffold1.t1029	GO:0003333	amino acid transmembrane transport	Biological Process
scaffold1.t1029	GO:0022891	substrate-specific transmembrane transporter activity	Molecular Function
scaffold1.t1029	GO:0022892	substrate-specific transporter activity	Molecular Function
scaffold1.t1029	GO:0005342	organic acid transmembrane transporter activity	Molecular Function
scaffold1.t1029	GO:0008514	organic anion transmembrane transporter activity	Molecular Function
scaffold1.t1029	GO:0005215	transporter activity	Molecular Function
scaffold1.t1029	GO:0008509	anion transmembrane transporter activity	Molecular Function
scaffold1.t1029	GO:0015075	ion transmembrane transporter activity	Molecular Function
scaffold1.t1029	GO:0022857	transmembrane transporter activity	Molecular Function
scaffold1.t1029	GO:0015171	amino acid transmembrane transporter activity	Molecular Function
scaffold1.t1029	GO:0046943	carboxylic acid transmembrane transporter activity	Molecular Function
scaffold1.t1029	GO:0016020	membrane	Cellular Component
scaffold1.t1029	GO:0031224	intrinsic to membrane	Cellular Component
scaffold1.t1029	GO:0016021	integral to membrane	Cellular Component
scaffold1.t1029	GO:0044425	membrane part	Cellular Component
scaffold1.t472	GO:0071705	nitrogen compound transport	Biological Process
scaffold1.t472	GO:0009987	cellular process	Biological Process
scaffold1.t472	GO:0055085	transmembrane transport	Biological Process
scaffold1.t472	GO:0015849	organic acid transport	Biological Process
scaffold1.t472	GO:0003333	amino acid transmembrane transport	Biological Process
scaffold1.t472	GO:0006865	amino acid transport	Biological Process
scaffold1.t472	GO:0015711	organic anion transport	Biological Process
scaffold1.t472	GO:0051179	localization	Biological Process
scaffold1.t472	GO:0044765	single-organism transport	Biological Process
scaffold1.t472	GO:0034220	ion transmembrane transport	Biological Process
scaffold1.t472	GO:0006820	anion transport	Biological Process
scaffold1.t472	GO:0044763	single-organism cellular process	Biological Process
scaffold1.t472	GO:0006810	transport	Biological Process
scaffold1.t472	GO:0071702	organic substance transport	Biological Process
scaffold1.t472	GO:0051234	establishment of localization	Biological Process
scaffold1.t472	GO:0006811	ion transport	Biological Process
scaffold1.t472	GO:0044699	single-organism process	Biological Process
scaffold1.t472	GO:0046942	carboxylic acid transport	Biological Process
scaffold1.t472	GO:0022891	substrate-specific transmembrane transporter activity	Molecular Function
scaffold1.t472	GO:0022892	substrate-specific transporter activity	Molecular Function
scaffold1.t472	GO:0005342	organic acid transmembrane transporter activity	Molecular Function
scaffold1.t472	GO:0008514	organic anion transmembrane transporter activity	Molecular Function
scaffold1.t472	GO:0005215	transporter activity	Molecular Function
scaffold1.t472	GO:0008509	anion transmembrane transporter activity	Molecular Function
scaffold1.t472	GO:0015075	ion transmembrane transporter activity	Molecular Function
scaffold1.t472	GO:0022857	transmembrane transporter activity	Molecular Function
scaffold1.t472	GO:0015171	amino acid transmembrane transporter activity	Molecular Function
scaffold1.t472	GO:0046943	carboxylic acid transmembrane transporter activity	Molecular Function
scaffold1.t472	GO:0044425	membrane part	Cellular Component
scaffold1.t472	GO:0016021	integral to membrane	Cellular Component
scaffold1.t472	GO:0016020	membrane	Cellular Component
scaffold1.t472	GO:0031224	intrinsic to membrane	Cellular Component
scaffold2.t151	GO:0006865	amino acid transport	Biological Process
scaffold2.t151	GO:0055085	transmembrane transport	Biological Process
scaffold2.t151	GO:0006810	transport	Biological Process
scaffold2.t151	GO:0003333	amino acid transmembrane transport	Biological Process
scaffold2.t151	GO:0006820	anion transport	Biological Process
scaffold2.t151	GO:0044699	single-organism process	Biological Process
scaffold2.t151	GO:0051179	localization	Biological Process
scaffold2.t151	GO:0071705	nitrogen compound transport	Biological Process
scaffold2.t151	GO:0071702	organic substance transport	Biological Process
scaffold2.t151	GO:0015849	organic acid transport	Biological Process
scaffold2.t151	GO:0006811	ion transport	Biological Process
scaffold2.t151	GO:0009987	cellular process	Biological Process
scaffold2.t151	GO:0015711	organic anion transport	Biological Process
scaffold2.t151	GO:0034220	ion transmembrane transport	Biological Process
scaffold2.t151	GO:0044765	single-organism transport	Biological Process
scaffold2.t151	GO:0044763	single-organism cellular process	Biological Process
scaffold2.t151	GO:0051234	establishment of localization	Biological Process
scaffold2.t151	GO:0046942	carboxylic acid transport	Biological Process
scaffold2.t151	GO:0015804	neutral amino acid transport	Biological Process
scaffold2.t151	GO:0015807	L-amino acid transport	Biological Process
scaffold2.t151	GO:0015824	proline transport	Biological Process
scaffold2.t151	GO:0035524	proline transmembrane transport	Biological Process
scaffold2.t151	GO:0006812	cation transport	Biological Process
scaffold2.t151	GO:0022891	substrate-specific transmembrane transporter activity	Molecular Function
scaffold2.t151	GO:0022892	substrate-specific transporter activity	Molecular Function
scaffold2.t151	GO:0005342	organic acid transmembrane transporter activity	Molecular Function
scaffold2.t151	GO:0008514	organic anion transmembrane transporter activity	Molecular Function
scaffold2.t151	GO:0005215	transporter activity	Molecular Function
scaffold2.t151	GO:0008509	anion transmembrane transporter activity	Molecular Function
scaffold2.t151	GO:0015075	ion transmembrane transporter activity	Molecular Function
scaffold2.t151	GO:0022857	transmembrane transporter activity	Molecular Function
scaffold2.t151	GO:0015171	amino acid transmembrane transporter activity	Molecular Function
scaffold2.t151	GO:0046943	carboxylic acid transmembrane transporter activity	Molecular Function
scaffold2.t151	GO:0008324	cation transmembrane transporter activity	Molecular Function
scaffold2.t151	GO:0015193	L-proline transmembrane transporter activity	Molecular Function
scaffold2.t151	GO:0015179	L-amino acid transmembrane transporter activity	Molecular Function
scaffold2.t151	GO:0015175	neutral amino acid transmembrane transporter activity	Molecular Function
scaffold2.t151	GO:0016020	membrane	Cellular Component
scaffold2.t151	GO:0031224	intrinsic to membrane	Cellular Component
scaffold2.t151	GO:0016021	integral to membrane	Cellular Component
scaffold2.t151	GO:0044425	membrane part	Cellular Component
scaffold2.t151	GO:0044464	cell part	Cellular Component
scaffold2.t151	GO:0005623	cell	Cellular Component
scaffold2.t151	GO:0071944	cell periphery	Cellular Component
scaffold2.t151	GO:0005886	plasma membrane	Cellular Component
scaffold7.t139	GO:0008152	metabolic process	Biological Process
scaffold7.t139	GO:0071704	organic substance metabolic process	Biological Process
scaffold7.t139	GO:0006139	nucleobase-containing compound metabolic process	Biological Process
scaffold7.t139	GO:0044260	cellular macromolecule metabolic process	Biological Process
scaffold7.t139	GO:0044238	primary metabolic process	Biological Process
scaffold7.t139	GO:0009987	cellular process	Biological Process
scaffold7.t139	GO:0006725	cellular aromatic compound metabolic process	Biological Process
scaffold7.t139	GO:0044237	cellular metabolic process	Biological Process
scaffold7.t139	GO:0043170	macromolecule metabolic process	Biological Process
scaffold7.t139	GO:0090304	nucleic acid metabolic process	Biological Process
scaffold7.t139	GO:0015074	DNA integration	Biological Process
scaffold7.t139	GO:0034641	cellular nitrogen compound metabolic process	Biological Process
scaffold7.t139	GO:0006807	nitrogen compound metabolic process	Biological Process
scaffold7.t139	GO:0006259	DNA metabolic process	Biological Process
scaffold7.t139	GO:1901360	organic cyclic compound metabolic process	Biological Process
scaffold7.t139	GO:0046483	heterocycle metabolic process	Biological Process
scaffold7.t139	GO:0097159	organic cyclic compound binding	Molecular Function
scaffold7.t139	GO:0003676	nucleic acid binding	Molecular Function
scaffold7.t139	GO:1901363	heterocyclic compound binding	Molecular Function
scaffold7.t139	GO:0005488	binding	Molecular Function
scaffold7.t139	GO:0043169	cation binding	Molecular Function
scaffold7.t139	GO:0046914	transition metal ion binding	Molecular Function
scaffold7.t139	GO:0043167	ion binding	Molecular Function
scaffold7.t139	GO:0008270	zinc ion binding	Molecular Function
scaffold7.t139	GO:0046872	metal ion binding	Molecular Function
scaffold2.t274	GO:0008152	metabolic process	Biological Process
scaffold2.t274	GO:0071704	organic substance metabolic process	Biological Process
scaffold2.t274	GO:0006139	nucleobase-containing compound metabolic process	Biological Process
scaffold2.t274	GO:0044260	cellular macromolecule metabolic process	Biological Process
scaffold2.t274	GO:0044238	primary metabolic process	Biological Process
scaffold2.t274	GO:0009987	cellular process	Biological Process
scaffold2.t274	GO:0006725	cellular aromatic compound metabolic process	Biological Process
scaffold2.t274	GO:0044237	cellular metabolic process	Biological Process
scaffold2.t274	GO:0043170	macromolecule metabolic process	Biological Process
scaffold2.t274	GO:0090304	nucleic acid metabolic process	Biological Process
scaffold2.t274	GO:0015074	DNA integration	Biological Process
scaffold2.t274	GO:0034641	cellular nitrogen compound metabolic process	Biological Process
scaffold2.t274	GO:0006807	nitrogen compound metabolic process	Biological Process
scaffold2.t274	GO:0006259	DNA metabolic process	Biological Process
scaffold2.t274	GO:1901360	organic cyclic compound metabolic process	Biological Process
scaffold2.t274	GO:0046483	heterocycle metabolic process	Biological Process
scaffold2.t274	GO:0097159	organic cyclic compound binding	Molecular Function
scaffold2.t274	GO:0003676	nucleic acid binding	Molecular Function
scaffold2.t274	GO:1901363	heterocyclic compound binding	Molecular Function
scaffold2.t274	GO:0005488	binding	Molecular Function
scaffold2.t274	GO:0043169	cation binding	Molecular Function
scaffold2.t274	GO:0046914	transition metal ion binding	Molecular Function
scaffold2.t274	GO:0043167	ion binding	Molecular Function
scaffold2.t274	GO:0008270	zinc ion binding	Molecular Function
scaffold2.t274	GO:0046872	metal ion binding	Molecular Function
scaffold8.t88	GO:0008152	metabolic process	Biological Process
scaffold8.t88	GO:0071704	organic substance metabolic process	Biological Process
scaffold8.t88	GO:0006139	nucleobase-containing compound metabolic process	Biological Process
scaffold8.t88	GO:0044260	cellular macromolecule metabolic process	Biological Process
scaffold8.t88	GO:0044238	primary metabolic process	Biological Process
scaffold8.t88	GO:0009987	cellular process	Biological Process
scaffold8.t88	GO:0006725	cellular aromatic compound metabolic process	Biological Process
scaffold8.t88	GO:0044237	cellular metabolic process	Biological Process
scaffold8.t88	GO:0043170	macromolecule metabolic process	Biological Process
scaffold8.t88	GO:0090304	nucleic acid metabolic process	Biological Process
scaffold8.t88	GO:0015074	DNA integration	Biological Process
scaffold8.t88	GO:0034641	cellular nitrogen compound metabolic process	Biological Process
scaffold8.t88	GO:0006807	nitrogen compound metabolic process	Biological Process
scaffold8.t88	GO:0006259	DNA metabolic process	Biological Process
scaffold8.t88	GO:1901360	organic cyclic compound metabolic process	Biological Process
scaffold8.t88	GO:0046483	heterocycle metabolic process	Biological Process
scaffold8.t88	GO:0097159	organic cyclic compound binding	Molecular Function
scaffold8.t88	GO:0003676	nucleic acid binding	Molecular Function
scaffold8.t88	GO:1901363	heterocyclic compound binding	Molecular Function
scaffold8.t88	GO:0005488	binding	Molecular Function
scaffold8.t88	GO:0043169	cation binding	Molecular Function
scaffold8.t88	GO:0046914	transition metal ion binding	Molecular Function
scaffold8.t88	GO:0043167	ion binding	Molecular Function
scaffold8.t88	GO:0008270	zinc ion binding	Molecular Function
scaffold8.t88	GO:0046872	metal ion binding	Molecular Function
scaffold3.t179	GO:0008152	metabolic process	Biological Process
scaffold3.t179	GO:0071704	organic substance metabolic process	Biological Process
scaffold3.t179	GO:0006139	nucleobase-containing compound metabolic process	Biological Process
scaffold3.t179	GO:0044260	cellular macromolecule metabolic process	Biological Process
scaffold3.t179	GO:0044238	primary metabolic process	Biological Process
scaffold3.t179	GO:0009987	cellular process	Biological Process
scaffold3.t179	GO:0006725	cellular aromatic compound metabolic process	Biological Process
scaffold3.t179	GO:0044237	cellular metabolic process	Biological Process
scaffold3.t179	GO:0043170	macromolecule metabolic process	Biological Process
scaffold3.t179	GO:0090304	nucleic acid metabolic process	Biological Process
scaffold3.t179	GO:0015074	DNA integration	Biological Process
scaffold3.t179	GO:0034641	cellular nitrogen compound metabolic process	Biological Process
scaffold3.t179	GO:0006807	nitrogen compound metabolic process	Biological Process
scaffold3.t179	GO:0006259	DNA metabolic process	Biological Process
scaffold3.t179	GO:1901360	organic cyclic compound metabolic process	Biological Process
scaffold3.t179	GO:0046483	heterocycle metabolic process	Biological Process
scaffold3.t179	GO:0097159	organic cyclic compound binding	Molecular Function
scaffold3.t179	GO:0003676	nucleic acid binding	Molecular Function
scaffold3.t179	GO:1901363	heterocyclic compound binding	Molecular Function
scaffold3.t179	GO:0005488	binding	Molecular Function
scaffold3.t179	GO:0043169	cation binding	Molecular Function
scaffold3.t179	GO:0046914	transition metal ion binding	Molecular Function
scaffold3.t179	GO:0043167	ion binding	Molecular Function
scaffold3.t179	GO:0008270	zinc ion binding	Molecular Function
scaffold3.t179	GO:0046872	metal ion binding	Molecular Function
scaffold3.t180	GO:0008152	metabolic process	Biological Process
scaffold3.t180	GO:0071704	organic substance metabolic process	Biological Process
scaffold3.t180	GO:0006139	nucleobase-containing compound metabolic process	Biological Process
scaffold3.t180	GO:0044260	cellular macromolecule metabolic process	Biological Process
scaffold3.t180	GO:0044238	primary metabolic process	Biological Process
scaffold3.t180	GO:0009987	cellular process	Biological Process
scaffold3.t180	GO:0006725	cellular aromatic compound metabolic process	Biological Process
scaffold3.t180	GO:0044237	cellular metabolic process	Biological Process
scaffold3.t180	GO:0043170	macromolecule metabolic process	Biological Process
scaffold3.t180	GO:0090304	nucleic acid metabolic process	Biological Process
scaffold3.t180	GO:0015074	DNA integration	Biological Process
scaffold3.t180	GO:0034641	cellular nitrogen compound metabolic process	Biological Process
scaffold3.t180	GO:0006807	nitrogen compound metabolic process	Biological Process
scaffold3.t180	GO:0006259	DNA metabolic process	Biological Process
scaffold3.t180	GO:1901360	organic cyclic compound metabolic process	Biological Process
scaffold3.t180	GO:0046483	heterocycle metabolic process	Biological Process
scaffold3.t180	GO:0097159	organic cyclic compound binding	Molecular Function
scaffold3.t180	GO:0003676	nucleic acid binding	Molecular Function
scaffold3.t180	GO:1901363	heterocyclic compound binding	Molecular Function
scaffold3.t180	GO:0005488	binding	Molecular Function
scaffold3.t180	GO:0043169	cation binding	Molecular Function
scaffold3.t180	GO:0046914	transition metal ion binding	Molecular Function
scaffold3.t180	GO:0043167	ion binding	Molecular Function
scaffold3.t180	GO:0008270	zinc ion binding	Molecular Function
scaffold3.t180	GO:0046872	metal ion binding	Molecular Function
scaffold4.t64	GO:0008152	metabolic process	Biological Process
scaffold4.t64	GO:0071704	organic substance metabolic process	Biological Process
scaffold4.t64	GO:0006139	nucleobase-containing compound metabolic process	Biological Process
scaffold4.t64	GO:0044260	cellular macromolecule metabolic process	Biological Process
scaffold4.t64	GO:0044238	primary metabolic process	Biological Process
scaffold4.t64	GO:0009987	cellular process	Biological Process
scaffold4.t64	GO:0006725	cellular aromatic compound metabolic process	Biological Process
scaffold4.t64	GO:0044237	cellular metabolic process	Biological Process
scaffold4.t64	GO:0043170	macromolecule metabolic process	Biological Process
scaffold4.t64	GO:0090304	nucleic acid metabolic process	Biological Process
scaffold4.t64	GO:0015074	DNA integration	Biological Process
scaffold4.t64	GO:0034641	cellular nitrogen compound metabolic process	Biological Process
scaffold4.t64	GO:0006807	nitrogen compound metabolic process	Biological Process
scaffold4.t64	GO:0006259	DNA metabolic process	Biological Process
scaffold4.t64	GO:1901360	organic cyclic compound metabolic process	Biological Process
scaffold4.t64	GO:0046483	heterocycle metabolic process	Biological Process
scaffold4.t64	GO:0097159	organic cyclic compound binding	Molecular Function
scaffold4.t64	GO:0003676	nucleic acid binding	Molecular Function
scaffold4.t64	GO:1901363	heterocyclic compound binding	Molecular Function
scaffold4.t64	GO:0005488	binding	Molecular Function
scaffold4.t64	GO:0043169	cation binding	Molecular Function
scaffold4.t64	GO:0046914	transition metal ion binding	Molecular Function
scaffold4.t64	GO:0043167	ion binding	Molecular Function
scaffold4.t64	GO:0008270	zinc ion binding	Molecular Function
scaffold4.t64	GO:0046872	metal ion binding	Molecular Function
scaffold4.t65	GO:0071704	organic substance metabolic process	Biological Process
scaffold4.t65	GO:0006139	nucleobase-containing compound metabolic process	Biological Process
scaffold4.t65	GO:0044260	cellular macromolecule metabolic process	Biological Process
scaffold4.t65	GO:0044238	primary metabolic process	Biological Process
scaffold4.t65	GO:0009987	cellular process	Biological Process
scaffold4.t65	GO:0006725	cellular aromatic compound metabolic process	Biological Process
scaffold4.t65	GO:0044237	cellular metabolic process	Biological Process
scaffold4.t65	GO:0043170	macromolecule metabolic process	Biological Process
scaffold4.t65	GO:0090304	nucleic acid metabolic process	Biological Process
scaffold4.t65	GO:0015074	DNA integration	Biological Process
scaffold4.t65	GO:0034641	cellular nitrogen compound metabolic process	Biological Process
scaffold4.t65	GO:0006807	nitrogen compound metabolic process	Biological Process
scaffold4.t65	GO:0008152	metabolic process	Biological Process
scaffold4.t65	GO:0006259	DNA metabolic process	Biological Process
scaffold4.t65	GO:1901360	organic cyclic compound metabolic process	Biological Process
scaffold4.t65	GO:0046483	heterocycle metabolic process	Biological Process
scaffold4.t65	GO:0005488	binding	Molecular Function
scaffold4.t65	GO:0003676	nucleic acid binding	Molecular Function
scaffold4.t65	GO:0097159	organic cyclic compound binding	Molecular Function
scaffold4.t65	GO:1901363	heterocyclic compound binding	Molecular Function
scaffold4.t65	GO:0016779	nucleotidyltransferase activity	Molecular Function
scaffold4.t65	GO:0016772	transferase activity, transferring phosphorus-containing groups	Molecular Function
scaffold4.t65	GO:0034061	DNA polymerase activity	Molecular Function
scaffold4.t65	GO:0003824	catalytic activity	Molecular Function
scaffold4.t65	GO:0016740	transferase activity	Molecular Function
scaffold4.t65	GO:0003964	RNA-directed DNA polymerase activity	Molecular Function
scaffold4.t66	GO:0008152	metabolic process	Biological Process
scaffold4.t66	GO:0071704	organic substance metabolic process	Biological Process
scaffold4.t66	GO:0006139	nucleobase-containing compound metabolic process	Biological Process
scaffold4.t66	GO:0044260	cellular macromolecule metabolic process	Biological Process
scaffold4.t66	GO:0044238	primary metabolic process	Biological Process
scaffold4.t66	GO:0009987	cellular process	Biological Process
scaffold4.t66	GO:0006725	cellular aromatic compound metabolic process	Biological Process
scaffold4.t66	GO:0044237	cellular metabolic process	Biological Process
scaffold4.t66	GO:0043170	macromolecule metabolic process	Biological Process
scaffold4.t66	GO:0090304	nucleic acid metabolic process	Biological Process
scaffold4.t66	GO:0015074	DNA integration	Biological Process
scaffold4.t66	GO:0034641	cellular nitrogen compound metabolic process	Biological Process
scaffold4.t66	GO:0006807	nitrogen compound metabolic process	Biological Process
scaffold4.t66	GO:0006259	DNA metabolic process	Biological Process
scaffold4.t66	GO:1901360	organic cyclic compound metabolic process	Biological Process
scaffold4.t66	GO:0046483	heterocycle metabolic process	Biological Process
scaffold4.t66	GO:0097159	organic cyclic compound binding	Molecular Function
scaffold4.t66	GO:0003676	nucleic acid binding	Molecular Function
scaffold4.t66	GO:1901363	heterocyclic compound binding	Molecular Function
scaffold4.t66	GO:0005488	binding	Molecular Function
scaffold4.t66	GO:0043169	cation binding	Molecular Function
scaffold4.t66	GO:0046914	transition metal ion binding	Molecular Function
scaffold4.t66	GO:0043167	ion binding	Molecular Function
scaffold4.t66	GO:0008270	zinc ion binding	Molecular Function
scaffold4.t66	GO:0046872	metal ion binding	Molecular Function
scaffold4.t67	GO:0008152	metabolic process	Biological Process
scaffold4.t67	GO:0071704	organic substance metabolic process	Biological Process
scaffold4.t67	GO:0006139	nucleobase-containing compound metabolic process	Biological Process
scaffold4.t67	GO:0044260	cellular macromolecule metabolic process	Biological Process
scaffold4.t67	GO:0044238	primary metabolic process	Biological Process
scaffold4.t67	GO:0009987	cellular process	Biological Process
scaffold4.t67	GO:0006725	cellular aromatic compound metabolic process	Biological Process
scaffold4.t67	GO:0044237	cellular metabolic process	Biological Process
scaffold4.t67	GO:0043170	macromolecule metabolic process	Biological Process
scaffold4.t67	GO:0090304	nucleic acid metabolic process	Biological Process
scaffold4.t67	GO:0015074	DNA integration	Biological Process
scaffold4.t67	GO:0034641	cellular nitrogen compound metabolic process	Biological Process
scaffold4.t67	GO:0006807	nitrogen compound metabolic process	Biological Process
scaffold4.t67	GO:0006259	DNA metabolic process	Biological Process
scaffold4.t67	GO:1901360	organic cyclic compound metabolic process	Biological Process
scaffold4.t67	GO:0046483	heterocycle metabolic process	Biological Process
scaffold4.t67	GO:0097159	organic cyclic compound binding	Molecular Function
scaffold4.t67	GO:0003676	nucleic acid binding	Molecular Function
scaffold4.t67	GO:1901363	heterocyclic compound binding	Molecular Function
scaffold4.t67	GO:0005488	binding	Molecular Function
scaffold4.t67	GO:0043169	cation binding	Molecular Function
scaffold4.t67	GO:0046914	transition metal ion binding	Molecular Function
scaffold4.t67	GO:0043167	ion binding	Molecular Function
scaffold4.t67	GO:0008270	zinc ion binding	Molecular Function
scaffold4.t67	GO:0046872	metal ion binding	Molecular Function
scaffold5.t319	GO:0008152	metabolic process	Biological Process
scaffold5.t319	GO:0071704	organic substance metabolic process	Biological Process
scaffold5.t319	GO:0006139	nucleobase-containing compound metabolic process	Biological Process
scaffold5.t319	GO:0044260	cellular macromolecule metabolic process	Biological Process
scaffold5.t319	GO:0044238	primary metabolic process	Biological Process
scaffold5.t319	GO:0009987	cellular process	Biological Process
scaffold5.t319	GO:0006725	cellular aromatic compound metabolic process	Biological Process
scaffold5.t319	GO:0044237	cellular metabolic process	Biological Process
scaffold5.t319	GO:0043170	macromolecule metabolic process	Biological Process
scaffold5.t319	GO:0090304	nucleic acid metabolic process	Biological Process
scaffold5.t319	GO:0015074	DNA integration	Biological Process
scaffold5.t319	GO:0034641	cellular nitrogen compound metabolic process	Biological Process
scaffold5.t319	GO:0006807	nitrogen compound metabolic process	Biological Process
scaffold5.t319	GO:0006259	DNA metabolic process	Biological Process
scaffold5.t319	GO:1901360	organic cyclic compound metabolic process	Biological Process
scaffold5.t319	GO:0046483	heterocycle metabolic process	Biological Process
scaffold5.t319	GO:0097159	organic cyclic compound binding	Molecular Function
scaffold5.t319	GO:0003676	nucleic acid binding	Molecular Function
scaffold5.t319	GO:1901363	heterocyclic compound binding	Molecular Function
scaffold5.t319	GO:0005488	binding	Molecular Function
scaffold5.t319	GO:0043169	cation binding	Molecular Function
scaffold5.t319	GO:0046914	transition metal ion binding	Molecular Function
scaffold5.t319	GO:0043167	ion binding	Molecular Function
scaffold5.t319	GO:0008270	zinc ion binding	Molecular Function
scaffold5.t319	GO:0046872	metal ion binding	Molecular Function
scaffold6.t28	GO:0008152	metabolic process	Biological Process
scaffold6.t28	GO:0071704	organic substance metabolic process	Biological Process
scaffold6.t28	GO:0006139	nucleobase-containing compound metabolic process	Biological Process
scaffold6.t28	GO:0044260	cellular macromolecule metabolic process	Biological Process
scaffold6.t28	GO:0044238	primary metabolic process	Biological Process
scaffold6.t28	GO:0009987	cellular process	Biological Process
scaffold6.t28	GO:0006725	cellular aromatic compound metabolic process	Biological Process
scaffold6.t28	GO:0044237	cellular metabolic process	Biological Process
scaffold6.t28	GO:0043170	macromolecule metabolic process	Biological Process
scaffold6.t28	GO:0090304	nucleic acid metabolic process	Biological Process
scaffold6.t28	GO:0015074	DNA integration	Biological Process
scaffold6.t28	GO:0034641	cellular nitrogen compound metabolic process	Biological Process
scaffold6.t28	GO:0006807	nitrogen compound metabolic process	Biological Process
scaffold6.t28	GO:0006259	DNA metabolic process	Biological Process
scaffold6.t28	GO:1901360	organic cyclic compound metabolic process	Biological Process
scaffold6.t28	GO:0046483	heterocycle metabolic process	Biological Process
scaffold6.t28	GO:0097159	organic cyclic compound binding	Molecular Function
scaffold6.t28	GO:0003676	nucleic acid binding	Molecular Function
scaffold6.t28	GO:1901363	heterocyclic compound binding	Molecular Function
scaffold6.t28	GO:0005488	binding	Molecular Function
scaffold6.t28	GO:0043169	cation binding	Molecular Function
scaffold6.t28	GO:0046914	transition metal ion binding	Molecular Function
scaffold6.t28	GO:0043167	ion binding	Molecular Function
scaffold6.t28	GO:0008270	zinc ion binding	Molecular Function
scaffold6.t28	GO:0046872	metal ion binding	Molecular Function
scaffold1.t357	GO:0008152	metabolic process	Biological Process
scaffold1.t357	GO:0071704	organic substance metabolic process	Biological Process
scaffold1.t357	GO:0006139	nucleobase-containing compound metabolic process	Biological Process
scaffold1.t357	GO:0044260	cellular macromolecule metabolic process	Biological Process
scaffold1.t357	GO:0044238	primary metabolic process	Biological Process
scaffold1.t357	GO:0009987	cellular process	Biological Process
scaffold1.t357	GO:0006725	cellular aromatic compound metabolic process	Biological Process
scaffold1.t357	GO:0044237	cellular metabolic process	Biological Process
scaffold1.t357	GO:0043170	macromolecule metabolic process	Biological Process
scaffold1.t357	GO:0090304	nucleic acid metabolic process	Biological Process
scaffold1.t357	GO:0015074	DNA integration	Biological Process
scaffold1.t357	GO:0034641	cellular nitrogen compound metabolic process	Biological Process
scaffold1.t357	GO:0006807	nitrogen compound metabolic process	Biological Process
scaffold1.t357	GO:0006259	DNA metabolic process	Biological Process
scaffold1.t357	GO:1901360	organic cyclic compound metabolic process	Biological Process
scaffold1.t357	GO:0046483	heterocycle metabolic process	Biological Process
scaffold1.t357	GO:0097159	organic cyclic compound binding	Molecular Function
scaffold1.t357	GO:0003676	nucleic acid binding	Molecular Function
scaffold1.t357	GO:1901363	heterocyclic compound binding	Molecular Function
scaffold1.t357	GO:0005488	binding	Molecular Function
scaffold1.t357	GO:0043169	cation binding	Molecular Function
scaffold1.t357	GO:0046914	transition metal ion binding	Molecular Function
scaffold1.t357	GO:0043167	ion binding	Molecular Function
scaffold1.t357	GO:0008270	zinc ion binding	Molecular Function
scaffold1.t357	GO:0046872	metal ion binding	Molecular Function
scaffold6.t29	GO:0008152	metabolic process	Biological Process
scaffold6.t29	GO:0071704	organic substance metabolic process	Biological Process
scaffold6.t29	GO:0006139	nucleobase-containing compound metabolic process	Biological Process
scaffold6.t29	GO:0044260	cellular macromolecule metabolic process	Biological Process
scaffold6.t29	GO:0044238	primary metabolic process	Biological Process
scaffold6.t29	GO:0009987	cellular process	Biological Process
scaffold6.t29	GO:0006725	cellular aromatic compound metabolic process	Biological Process
scaffold6.t29	GO:0044237	cellular metabolic process	Biological Process
scaffold6.t29	GO:0043170	macromolecule metabolic process	Biological Process
scaffold6.t29	GO:0090304	nucleic acid metabolic process	Biological Process
scaffold6.t29	GO:0015074	DNA integration	Biological Process
scaffold6.t29	GO:0034641	cellular nitrogen compound metabolic process	Biological Process
scaffold6.t29	GO:0006807	nitrogen compound metabolic process	Biological Process
scaffold6.t29	GO:0006259	DNA metabolic process	Biological Process
scaffold6.t29	GO:1901360	organic cyclic compound metabolic process	Biological Process
scaffold6.t29	GO:0046483	heterocycle metabolic process	Biological Process
scaffold6.t29	GO:0097159	organic cyclic compound binding	Molecular Function
scaffold6.t29	GO:0003676	nucleic acid binding	Molecular Function
scaffold6.t29	GO:1901363	heterocyclic compound binding	Molecular Function
scaffold6.t29	GO:0005488	binding	Molecular Function
scaffold6.t29	GO:0043169	cation binding	Molecular Function
scaffold6.t29	GO:0046914	transition metal ion binding	Molecular Function
scaffold6.t29	GO:0043167	ion binding	Molecular Function
scaffold6.t29	GO:0008270	zinc ion binding	Molecular Function
scaffold6.t29	GO:0046872	metal ion binding	Molecular Function
scaffold1.t358	GO:0008152	metabolic process	Biological Process
scaffold1.t358	GO:0071704	organic substance metabolic process	Biological Process
scaffold1.t358	GO:0006139	nucleobase-containing compound metabolic process	Biological Process
scaffold1.t358	GO:0044260	cellular macromolecule metabolic process	Biological Process
scaffold1.t358	GO:0044238	primary metabolic process	Biological Process
scaffold1.t358	GO:0009987	cellular process	Biological Process
scaffold1.t358	GO:0006725	cellular aromatic compound metabolic process	Biological Process
scaffold1.t358	GO:0044237	cellular metabolic process	Biological Process
scaffold1.t358	GO:0043170	macromolecule metabolic process	Biological Process
scaffold1.t358	GO:0090304	nucleic acid metabolic process	Biological Process
scaffold1.t358	GO:0015074	DNA integration	Biological Process
scaffold1.t358	GO:0034641	cellular nitrogen compound metabolic process	Biological Process
scaffold1.t358	GO:0006807	nitrogen compound metabolic process	Biological Process
scaffold1.t358	GO:0006259	DNA metabolic process	Biological Process
scaffold1.t358	GO:1901360	organic cyclic compound metabolic process	Biological Process
scaffold1.t358	GO:0046483	heterocycle metabolic process	Biological Process
scaffold1.t358	GO:0097159	organic cyclic compound binding	Molecular Function
scaffold1.t358	GO:0003676	nucleic acid binding	Molecular Function
scaffold1.t358	GO:1901363	heterocyclic compound binding	Molecular Function
scaffold1.t358	GO:0005488	binding	Molecular Function
scaffold1.t358	GO:0043169	cation binding	Molecular Function
scaffold1.t358	GO:0046914	transition metal ion binding	Molecular Function
scaffold1.t358	GO:0043167	ion binding	Molecular Function
scaffold1.t358	GO:0008270	zinc ion binding	Molecular Function
scaffold1.t358	GO:0046872	metal ion binding	Molecular Function
scaffold7.t138	GO:0008152	metabolic process	Biological Process
scaffold7.t138	GO:0071704	organic substance metabolic process	Biological Process
scaffold7.t138	GO:0006139	nucleobase-containing compound metabolic process	Biological Process
scaffold7.t138	GO:0044260	cellular macromolecule metabolic process	Biological Process
scaffold7.t138	GO:0044238	primary metabolic process	Biological Process
scaffold7.t138	GO:0009987	cellular process	Biological Process
scaffold7.t138	GO:0006725	cellular aromatic compound metabolic process	Biological Process
scaffold7.t138	GO:0044237	cellular metabolic process	Biological Process
scaffold7.t138	GO:0043170	macromolecule metabolic process	Biological Process
scaffold7.t138	GO:0090304	nucleic acid metabolic process	Biological Process
scaffold7.t138	GO:0015074	DNA integration	Biological Process
scaffold7.t138	GO:0034641	cellular nitrogen compound metabolic process	Biological Process
scaffold7.t138	GO:0006807	nitrogen compound metabolic process	Biological Process
scaffold7.t138	GO:0006259	DNA metabolic process	Biological Process
scaffold7.t138	GO:1901360	organic cyclic compound metabolic process	Biological Process
scaffold7.t138	GO:0046483	heterocycle metabolic process	Biological Process
scaffold7.t138	GO:0097159	organic cyclic compound binding	Molecular Function
scaffold7.t138	GO:0003676	nucleic acid binding	Molecular Function
scaffold7.t138	GO:1901363	heterocyclic compound binding	Molecular Function
scaffold7.t138	GO:0005488	binding	Molecular Function
scaffold7.t138	GO:0043169	cation binding	Molecular Function
scaffold7.t138	GO:0046914	transition metal ion binding	Molecular Function
scaffold7.t138	GO:0043167	ion binding	Molecular Function
scaffold7.t138	GO:0008270	zinc ion binding	Molecular Function
scaffold7.t138	GO:0046872	metal ion binding	Molecular Function
scaffold1.t359	GO:0008152	metabolic process	Biological Process
scaffold1.t359	GO:0071704	organic substance metabolic process	Biological Process
scaffold1.t359	GO:0006139	nucleobase-containing compound metabolic process	Biological Process
scaffold1.t359	GO:0044260	cellular macromolecule metabolic process	Biological Process
scaffold1.t359	GO:0044238	primary metabolic process	Biological Process
scaffold1.t359	GO:0009987	cellular process	Biological Process
scaffold1.t359	GO:0006725	cellular aromatic compound metabolic process	Biological Process
scaffold1.t359	GO:0044237	cellular metabolic process	Biological Process
scaffold1.t359	GO:0043170	macromolecule metabolic process	Biological Process
scaffold1.t359	GO:0090304	nucleic acid metabolic process	Biological Process
scaffold1.t359	GO:0015074	DNA integration	Biological Process
scaffold1.t359	GO:0034641	cellular nitrogen compound metabolic process	Biological Process
scaffold1.t359	GO:0006807	nitrogen compound metabolic process	Biological Process
scaffold1.t359	GO:0006259	DNA metabolic process	Biological Process
scaffold1.t359	GO:1901360	organic cyclic compound metabolic process	Biological Process
scaffold1.t359	GO:0046483	heterocycle metabolic process	Biological Process
scaffold1.t359	GO:0097159	organic cyclic compound binding	Molecular Function
scaffold1.t359	GO:0003676	nucleic acid binding	Molecular Function
scaffold1.t359	GO:1901363	heterocyclic compound binding	Molecular Function
scaffold1.t359	GO:0005488	binding	Molecular Function
scaffold1.t359	GO:0043169	cation binding	Molecular Function
scaffold1.t359	GO:0046914	transition metal ion binding	Molecular Function
scaffold1.t359	GO:0043167	ion binding	Molecular Function
scaffold1.t359	GO:0008270	zinc ion binding	Molecular Function
scaffold1.t359	GO:0046872	metal ion binding	Molecular Function
scaffold3.t256	GO:0044710	single-organism metabolic process	Biological Process
scaffold3.t256	GO:0055114	oxidation-reduction process	Biological Process
scaffold3.t256	GO:0008152	metabolic process	Biological Process
scaffold3.t256	GO:0043169	cation binding	Molecular Function
scaffold3.t256	GO:0046872	metal ion binding	Molecular Function
scaffold3.t256	GO:0046914	transition metal ion binding	Molecular Function
scaffold3.t256	GO:0020037	heme binding	Molecular Function
scaffold3.t256	GO:0043167	ion binding	Molecular Function
scaffold3.t256	GO:0097159	organic cyclic compound binding	Molecular Function
scaffold3.t256	GO:0046906	tetrapyrrole binding	Molecular Function
scaffold3.t256	GO:0016705	oxidoreductase activity, acting on paired donors, with incorporation or reduction of molecular oxygen	Molecular Function
scaffold3.t256	GO:0003824	catalytic activity	Molecular Function
scaffold3.t256	GO:0005488	binding	Molecular Function
scaffold3.t256	GO:0005506	iron ion binding	Molecular Function
scaffold3.t256	GO:1901363	heterocyclic compound binding	Molecular Function
scaffold3.t256	GO:0016491	oxidoreductase activity	Molecular Function
scaffold3.t256	GO:0004497	monooxygenase activity	Molecular Function
scaffold3.t256	GO:0009055	electron carrier activity	Molecular Function
scaffold3.t256	GO:0016712	oxidoreductase activity, acting on paired donors, with incorporation or reduction of molecular oxygen, reduced flavin or flavoprotein as one donor, and incorporation of one atom of oxygen	Molecular Function
scaffold4.t134	GO:0044710	single-organism metabolic process	Biological Process
scaffold4.t134	GO:0055114	oxidation-reduction process	Biological Process
scaffold4.t134	GO:0008152	metabolic process	Biological Process
scaffold4.t134	GO:0043169	cation binding	Molecular Function
scaffold4.t134	GO:0046872	metal ion binding	Molecular Function
scaffold4.t134	GO:0046914	transition metal ion binding	Molecular Function
scaffold4.t134	GO:0020037	heme binding	Molecular Function
scaffold4.t134	GO:0043167	ion binding	Molecular Function
scaffold4.t134	GO:0097159	organic cyclic compound binding	Molecular Function
scaffold4.t134	GO:0046906	tetrapyrrole binding	Molecular Function
scaffold4.t134	GO:0016705	oxidoreductase activity, acting on paired donors, with incorporation or reduction of molecular oxygen	Molecular Function
scaffold4.t134	GO:0003824	catalytic activity	Molecular Function
scaffold4.t134	GO:0005488	binding	Molecular Function
scaffold4.t134	GO:0005506	iron ion binding	Molecular Function
scaffold4.t134	GO:1901363	heterocyclic compound binding	Molecular Function
scaffold4.t134	GO:0016491	oxidoreductase activity	Molecular Function
scaffold4.t134	GO:0004497	monooxygenase activity	Molecular Function
scaffold4.t134	GO:0009055	electron carrier activity	Molecular Function
scaffold4.t134	GO:0016712	oxidoreductase activity, acting on paired donors, with incorporation or reduction of molecular oxygen, reduced flavin or flavoprotein as one donor, and incorporation of one atom of oxygen	Molecular Function
scaffold4.t354	GO:0044710	single-organism metabolic process	Biological Process
scaffold4.t354	GO:0055114	oxidation-reduction process	Biological Process
scaffold4.t354	GO:0008152	metabolic process	Biological Process
scaffold4.t354	GO:0043169	cation binding	Molecular Function
scaffold4.t354	GO:0046872	metal ion binding	Molecular Function
scaffold4.t354	GO:0046914	transition metal ion binding	Molecular Function
scaffold4.t354	GO:0020037	heme binding	Molecular Function
scaffold4.t354	GO:0043167	ion binding	Molecular Function
scaffold4.t354	GO:0097159	organic cyclic compound binding	Molecular Function
scaffold4.t354	GO:0046906	tetrapyrrole binding	Molecular Function
scaffold4.t354	GO:0016705	oxidoreductase activity, acting on paired donors, with incorporation or reduction of molecular oxygen	Molecular Function
scaffold4.t354	GO:0003824	catalytic activity	Molecular Function
scaffold4.t354	GO:0005488	binding	Molecular Function
scaffold4.t354	GO:0005506	iron ion binding	Molecular Function
scaffold4.t354	GO:1901363	heterocyclic compound binding	Molecular Function
scaffold4.t354	GO:0016491	oxidoreductase activity	Molecular Function
scaffold4.t354	GO:0004497	monooxygenase activity	Molecular Function
scaffold4.t354	GO:0009055	electron carrier activity	Molecular Function
scaffold4.t354	GO:0016712	oxidoreductase activity, acting on paired donors, with incorporation or reduction of molecular oxygen, reduced flavin or flavoprotein as one donor, and incorporation of one atom of oxygen	Molecular Function
scaffold4.t355	GO:0044710	single-organism metabolic process	Biological Process
scaffold4.t355	GO:0055114	oxidation-reduction process	Biological Process
scaffold4.t355	GO:0008152	metabolic process	Biological Process
scaffold4.t355	GO:0043169	cation binding	Molecular Function
scaffold4.t355	GO:0046872	metal ion binding	Molecular Function
scaffold4.t355	GO:0046914	transition metal ion binding	Molecular Function
scaffold4.t355	GO:0020037	heme binding	Molecular Function
scaffold4.t355	GO:0043167	ion binding	Molecular Function
scaffold4.t355	GO:0097159	organic cyclic compound binding	Molecular Function
scaffold4.t355	GO:0046906	tetrapyrrole binding	Molecular Function
scaffold4.t355	GO:0016705	oxidoreductase activity, acting on paired donors, with incorporation or reduction of molecular oxygen	Molecular Function
scaffold4.t355	GO:0003824	catalytic activity	Molecular Function
scaffold4.t355	GO:0005488	binding	Molecular Function
scaffold4.t355	GO:0005506	iron ion binding	Molecular Function
scaffold4.t355	GO:1901363	heterocyclic compound binding	Molecular Function
scaffold4.t355	GO:0016491	oxidoreductase activity	Molecular Function
scaffold4.t355	GO:0004497	monooxygenase activity	Molecular Function
scaffold4.t355	GO:0009055	electron carrier activity	Molecular Function
scaffold4.t355	GO:0016712	oxidoreductase activity, acting on paired donors, with incorporation or reduction of molecular oxygen, reduced flavin or flavoprotein as one donor, and incorporation of one atom of oxygen	Molecular Function
scaffold6.t53	GO:0044710	single-organism metabolic process	Biological Process
scaffold6.t53	GO:0055114	oxidation-reduction process	Biological Process
scaffold6.t53	GO:0008152	metabolic process	Biological Process
scaffold6.t53	GO:0043169	cation binding	Molecular Function
scaffold6.t53	GO:0046872	metal ion binding	Molecular Function
scaffold6.t53	GO:0046914	transition metal ion binding	Molecular Function
scaffold6.t53	GO:0020037	heme binding	Molecular Function
scaffold6.t53	GO:0043167	ion binding	Molecular Function
scaffold6.t53	GO:0097159	organic cyclic compound binding	Molecular Function
scaffold6.t53	GO:0046906	tetrapyrrole binding	Molecular Function
scaffold6.t53	GO:0016705	oxidoreductase activity, acting on paired donors, with incorporation or reduction of molecular oxygen	Molecular Function
scaffold6.t53	GO:0003824	catalytic activity	Molecular Function
scaffold6.t53	GO:0005488	binding	Molecular Function
scaffold6.t53	GO:0005506	iron ion binding	Molecular Function
scaffold6.t53	GO:1901363	heterocyclic compound binding	Molecular Function
scaffold6.t53	GO:0016491	oxidoreductase activity	Molecular Function
scaffold6.t53	GO:0004497	monooxygenase activity	Molecular Function
scaffold6.t53	GO:0009055	electron carrier activity	Molecular Function
scaffold6.t53	GO:0016712	oxidoreductase activity, acting on paired donors, with incorporation or reduction of molecular oxygen, reduced flavin or flavoprotein as one donor, and incorporation of one atom of oxygen	Molecular Function
scaffold1.t1	GO:0044710	single-organism metabolic process	Biological Process
scaffold1.t1	GO:0055114	oxidation-reduction process	Biological Process
scaffold1.t1	GO:0008152	metabolic process	Biological Process
scaffold1.t1	GO:0043169	cation binding	Molecular Function
scaffold1.t1	GO:0046872	metal ion binding	Molecular Function
scaffold1.t1	GO:0046914	transition metal ion binding	Molecular Function
scaffold1.t1	GO:0020037	heme binding	Molecular Function
scaffold1.t1	GO:0043167	ion binding	Molecular Function
scaffold1.t1	GO:0097159	organic cyclic compound binding	Molecular Function
scaffold1.t1	GO:0046906	tetrapyrrole binding	Molecular Function
scaffold1.t1	GO:0016705	oxidoreductase activity, acting on paired donors, with incorporation or reduction of molecular oxygen	Molecular Function
scaffold1.t1	GO:0003824	catalytic activity	Molecular Function
scaffold1.t1	GO:0005488	binding	Molecular Function
scaffold1.t1	GO:0005506	iron ion binding	Molecular Function
scaffold1.t1	GO:1901363	heterocyclic compound binding	Molecular Function
scaffold1.t1	GO:0016491	oxidoreductase activity	Molecular Function
scaffold1.t1	GO:0004497	monooxygenase activity	Molecular Function
scaffold1.t1	GO:0009055	electron carrier activity	Molecular Function
scaffold1.t1	GO:0016712	oxidoreductase activity, acting on paired donors, with incorporation or reduction of molecular oxygen, reduced flavin or flavoprotein as one donor, and incorporation of one atom of oxygen	Molecular Function
scaffold2.t36	GO:0055114	oxidation-reduction process	Biological Process
scaffold2.t36	GO:0044710	single-organism metabolic process	Biological Process
scaffold2.t36	GO:0008152	metabolic process	Biological Process
scaffold2.t36	GO:0016491	oxidoreductase activity	Molecular Function
scaffold2.t36	GO:0046872	metal ion binding	Molecular Function
scaffold2.t36	GO:0003824	catalytic activity	Molecular Function
scaffold2.t36	GO:0043169	cation binding	Molecular Function
scaffold2.t36	GO:0046914	transition metal ion binding	Molecular Function
scaffold2.t36	GO:0020037	heme binding	Molecular Function
scaffold2.t36	GO:0046906	tetrapyrrole binding	Molecular Function
scaffold2.t36	GO:0097159	organic cyclic compound binding	Molecular Function
scaffold2.t36	GO:0016705	oxidoreductase activity, acting on paired donors, with incorporation or reduction of molecular oxygen	Molecular Function
scaffold2.t36	GO:0043167	ion binding	Molecular Function
scaffold2.t36	GO:0005488	binding	Molecular Function
scaffold2.t36	GO:0005506	iron ion binding	Molecular Function
scaffold2.t36	GO:0009055	electron carrier activity	Molecular Function
scaffold2.t36	GO:1901363	heterocyclic compound binding	Molecular Function
scaffold2.t36	GO:0004497	monooxygenase activity	Molecular Function
scaffold2.t544	GO:0044710	single-organism metabolic process	Biological Process
scaffold2.t544	GO:0055114	oxidation-reduction process	Biological Process
scaffold2.t544	GO:0008152	metabolic process	Biological Process
scaffold2.t544	GO:0043169	cation binding	Molecular Function
scaffold2.t544	GO:0046872	metal ion binding	Molecular Function
scaffold2.t544	GO:0046914	transition metal ion binding	Molecular Function
scaffold2.t544	GO:0020037	heme binding	Molecular Function
scaffold2.t544	GO:0043167	ion binding	Molecular Function
scaffold2.t544	GO:0097159	organic cyclic compound binding	Molecular Function
scaffold2.t544	GO:0046906	tetrapyrrole binding	Molecular Function
scaffold2.t544	GO:0016705	oxidoreductase activity, acting on paired donors, with incorporation or reduction of molecular oxygen	Molecular Function
scaffold2.t544	GO:0003824	catalytic activity	Molecular Function
scaffold2.t544	GO:0005488	binding	Molecular Function
scaffold2.t544	GO:0005506	iron ion binding	Molecular Function
scaffold2.t544	GO:1901363	heterocyclic compound binding	Molecular Function
scaffold2.t544	GO:0016491	oxidoreductase activity	Molecular Function
scaffold2.t544	GO:0004497	monooxygenase activity	Molecular Function
scaffold2.t544	GO:0009055	electron carrier activity	Molecular Function
scaffold2.t544	GO:0016712	oxidoreductase activity, acting on paired donors, with incorporation or reduction of molecular oxygen, reduced flavin or flavoprotein as one donor, and incorporation of one atom of oxygen	Molecular Function
scaffold6.t107	GO:0044238	primary metabolic process	Biological Process
scaffold6.t107	GO:0044710	single-organism metabolic process	Biological Process
scaffold6.t107	GO:0006629	lipid metabolic process	Biological Process
scaffold6.t107	GO:1901575	organic substance catabolic process	Biological Process
scaffold6.t107	GO:0016042	lipid catabolic process	Biological Process
scaffold6.t107	GO:0071704	organic substance metabolic process	Biological Process
scaffold6.t107	GO:0008152	metabolic process	Biological Process
scaffold6.t107	GO:0009056	catabolic process	Biological Process
scaffold6.t107	GO:0016787	hydrolase activity	Molecular Function
scaffold6.t107	GO:0004806	triglyceride lipase activity	Molecular Function
scaffold6.t107	GO:0052689	carboxylic ester hydrolase activity	Molecular Function
scaffold6.t107	GO:0003824	catalytic activity	Molecular Function
scaffold6.t107	GO:0016788	hydrolase activity, acting on ester bonds	Molecular Function
scaffold6.t107	GO:0016298	lipase activity	Molecular Function
scaffold6.t107	GO:0050253	retinyl-palmitate esterase activity	Molecular Function
scaffold6.t30	GO:0044238	primary metabolic process	Biological Process
scaffold6.t30	GO:0044710	single-organism metabolic process	Biological Process
scaffold6.t30	GO:0006629	lipid metabolic process	Biological Process
scaffold6.t30	GO:1901575	organic substance catabolic process	Biological Process
scaffold6.t30	GO:0016042	lipid catabolic process	Biological Process
scaffold6.t30	GO:0071704	organic substance metabolic process	Biological Process
scaffold6.t30	GO:0008152	metabolic process	Biological Process
scaffold6.t30	GO:0009056	catabolic process	Biological Process
scaffold6.t30	GO:0016787	hydrolase activity	Molecular Function
scaffold6.t30	GO:0004806	triglyceride lipase activity	Molecular Function
scaffold6.t30	GO:0052689	carboxylic ester hydrolase activity	Molecular Function
scaffold6.t30	GO:0003824	catalytic activity	Molecular Function
scaffold6.t30	GO:0016788	hydrolase activity, acting on ester bonds	Molecular Function
scaffold6.t30	GO:0016298	lipase activity	Molecular Function
scaffold6.t30	GO:0050253	retinyl-palmitate esterase activity	Molecular Function
scaffold9.t70	GO:0044238	primary metabolic process	Biological Process
scaffold9.t70	GO:0044710	single-organism metabolic process	Biological Process
scaffold9.t70	GO:0006629	lipid metabolic process	Biological Process
scaffold9.t70	GO:1901575	organic substance catabolic process	Biological Process
scaffold9.t70	GO:0016042	lipid catabolic process	Biological Process
scaffold9.t70	GO:0071704	organic substance metabolic process	Biological Process
scaffold9.t70	GO:0008152	metabolic process	Biological Process
scaffold9.t70	GO:0009056	catabolic process	Biological Process
scaffold9.t70	GO:0016787	hydrolase activity	Molecular Function
scaffold9.t70	GO:0004806	triglyceride lipase activity	Molecular Function
scaffold9.t70	GO:0052689	carboxylic ester hydrolase activity	Molecular Function
scaffold9.t70	GO:0003824	catalytic activity	Molecular Function
scaffold9.t70	GO:0016788	hydrolase activity, acting on ester bonds	Molecular Function
scaffold9.t70	GO:0016298	lipase activity	Molecular Function
scaffold9.t70	GO:0050253	retinyl-palmitate esterase activity	Molecular Function
scaffold3.t149	GO:0044238	primary metabolic process	Biological Process
scaffold3.t149	GO:0044710	single-organism metabolic process	Biological Process
scaffold3.t149	GO:0006629	lipid metabolic process	Biological Process
scaffold3.t149	GO:1901575	organic substance catabolic process	Biological Process
scaffold3.t149	GO:0016042	lipid catabolic process	Biological Process
scaffold3.t149	GO:0071704	organic substance metabolic process	Biological Process
scaffold3.t149	GO:0008152	metabolic process	Biological Process
scaffold3.t149	GO:0009056	catabolic process	Biological Process
scaffold3.t149	GO:0016787	hydrolase activity	Molecular Function
scaffold3.t149	GO:0004806	triglyceride lipase activity	Molecular Function
scaffold3.t149	GO:0052689	carboxylic ester hydrolase activity	Molecular Function
scaffold3.t149	GO:0003824	catalytic activity	Molecular Function
scaffold3.t149	GO:0016788	hydrolase activity, acting on ester bonds	Molecular Function
scaffold3.t149	GO:0016298	lipase activity	Molecular Function
scaffold3.t149	GO:0050253	retinyl-palmitate esterase activity	Molecular Function
scaffold3.t173	GO:0044238	primary metabolic process	Biological Process
scaffold3.t173	GO:0044710	single-organism metabolic process	Biological Process
scaffold3.t173	GO:0006629	lipid metabolic process	Biological Process
scaffold3.t173	GO:1901575	organic substance catabolic process	Biological Process
scaffold3.t173	GO:0016042	lipid catabolic process	Biological Process
scaffold3.t173	GO:0071704	organic substance metabolic process	Biological Process
scaffold3.t173	GO:0008152	metabolic process	Biological Process
scaffold3.t173	GO:0009056	catabolic process	Biological Process
scaffold3.t173	GO:0016787	hydrolase activity	Molecular Function
scaffold3.t173	GO:0004806	triglyceride lipase activity	Molecular Function
scaffold3.t173	GO:0052689	carboxylic ester hydrolase activity	Molecular Function
scaffold3.t173	GO:0003824	catalytic activity	Molecular Function
scaffold3.t173	GO:0016788	hydrolase activity, acting on ester bonds	Molecular Function
scaffold3.t173	GO:0016298	lipase activity	Molecular Function
scaffold3.t173	GO:0050253	retinyl-palmitate esterase activity	Molecular Function
scaffold3.t519	GO:0044238	primary metabolic process	Biological Process
scaffold3.t519	GO:0044710	single-organism metabolic process	Biological Process
scaffold3.t519	GO:0006629	lipid metabolic process	Biological Process
scaffold3.t519	GO:1901575	organic substance catabolic process	Biological Process
scaffold3.t519	GO:0016042	lipid catabolic process	Biological Process
scaffold3.t519	GO:0071704	organic substance metabolic process	Biological Process
scaffold3.t519	GO:0008152	metabolic process	Biological Process
scaffold3.t519	GO:0009056	catabolic process	Biological Process
scaffold3.t519	GO:0016787	hydrolase activity	Molecular Function
scaffold3.t519	GO:0004806	triglyceride lipase activity	Molecular Function
scaffold3.t519	GO:0052689	carboxylic ester hydrolase activity	Molecular Function
scaffold3.t519	GO:0003824	catalytic activity	Molecular Function
scaffold3.t519	GO:0016788	hydrolase activity, acting on ester bonds	Molecular Function
scaffold3.t519	GO:0016298	lipase activity	Molecular Function
scaffold3.t519	GO:0050253	retinyl-palmitate esterase activity	Molecular Function
scaffold5.t361	GO:0006200	ATP catabolic process	Biological Process
scaffold5.t361	GO:0006810	transport	Biological Process
scaffold5.t361	GO:0044699	single-organism process	Biological Process
scaffold5.t361	GO:0055085	transmembrane transport	Biological Process
scaffold5.t361	GO:0046434	organophosphate catabolic process	Biological Process
scaffold5.t361	GO:0009166	nucleotide catabolic process	Biological Process
scaffold5.t361	GO:0009167	purine ribonucleoside monophosphate metabolic process	Biological Process
scaffold5.t361	GO:0009164	nucleoside catabolic process	Biological Process
scaffold5.t361	GO:0044281	small molecule metabolic process	Biological Process
scaffold5.t361	GO:0009161	ribonucleoside monophosphate metabolic process	Biological Process
scaffold5.t361	GO:0046130	purine ribonucleoside catabolic process	Biological Process
scaffold5.t361	GO:1901360	organic cyclic compound metabolic process	Biological Process
scaffold5.t361	GO:0009169	purine ribonucleoside monophosphate catabolic process	Biological Process
scaffold5.t361	GO:0044710	single-organism metabolic process	Biological Process
scaffold5.t361	GO:0009199	ribonucleoside triphosphate metabolic process	Biological Process
scaffold5.t361	GO:0042454	ribonucleoside catabolic process	Biological Process
scaffold5.t361	GO:0009207	purine ribonucleoside triphosphate catabolic process	Biological Process
scaffold5.t361	GO:0009205	purine ribonucleoside triphosphate metabolic process	Biological Process
scaffold5.t361	GO:0009203	ribonucleoside triphosphate catabolic process	Biological Process
scaffold5.t361	GO:0046034	ATP metabolic process	Biological Process
scaffold5.t361	GO:0046128	purine ribonucleoside metabolic process	Biological Process
scaffold5.t361	GO:0046483	heterocycle metabolic process	Biological Process
scaffold5.t361	GO:1901564	organonitrogen compound metabolic process	Biological Process
scaffold5.t361	GO:1901565	organonitrogen compound catabolic process	Biological Process
scaffold5.t361	GO:0034641	cellular nitrogen compound metabolic process	Biological Process
scaffold5.t361	GO:0006163	purine nucleotide metabolic process	Biological Process
scaffold5.t361	GO:0019637	organophosphate metabolic process	Biological Process
scaffold5.t361	GO:0009141	nucleoside triphosphate metabolic process	Biological Process
scaffold5.t361	GO:0009143	nucleoside triphosphate catabolic process	Biological Process
scaffold5.t361	GO:0009144	purine nucleoside triphosphate metabolic process	Biological Process
scaffold5.t361	GO:0009146	purine nucleoside triphosphate catabolic process	Biological Process
scaffold5.t361	GO:0006807	nitrogen compound metabolic process	Biological Process
scaffold5.t361	GO:0006195	purine nucleotide catabolic process	Biological Process
scaffold5.t361	GO:1901575	organic substance catabolic process	Biological Process
scaffold5.t361	GO:1901361	organic cyclic compound catabolic process	Biological Process
scaffold5.t361	GO:0009150	purine ribonucleotide metabolic process	Biological Process
scaffold5.t361	GO:0009158	ribonucleoside monophosphate catabolic process	Biological Process
scaffold5.t361	GO:0009154	purine ribonucleotide catabolic process	Biological Process
scaffold5.t361	GO:0046700	heterocycle catabolic process	Biological Process
scaffold5.t361	GO:0009261	ribonucleotide catabolic process	Biological Process
scaffold5.t361	GO:0019439	aromatic compound catabolic process	Biological Process
scaffold5.t361	GO:0008152	metabolic process	Biological Process
scaffold5.t361	GO:0034655	nucleobase-containing compound catabolic process	Biological Process
scaffold5.t361	GO:0051234	establishment of localization	Biological Process
scaffold5.t361	GO:0044270	cellular nitrogen compound catabolic process	Biological Process
scaffold5.t361	GO:1901292	nucleoside phosphate catabolic process	Biological Process
scaffold5.t361	GO:0044763	single-organism cellular process	Biological Process
scaffold5.t361	GO:0006753	nucleoside phosphate metabolic process	Biological Process
scaffold5.t361	GO:0044248	cellular catabolic process	Biological Process
scaffold5.t361	GO:0009128	purine nucleoside monophosphate catabolic process	Biological Process
scaffold5.t361	GO:0009123	nucleoside monophosphate metabolic process	Biological Process
scaffold5.t361	GO:0009126	purine nucleoside monophosphate metabolic process	Biological Process
scaffold5.t361	GO:0009259	ribonucleotide metabolic process	Biological Process
scaffold5.t361	GO:0009125	nucleoside monophosphate catabolic process	Biological Process
scaffold5.t361	GO:0006139	nucleobase-containing compound metabolic process	Biological Process
scaffold5.t361	GO:0042278	purine nucleoside metabolic process	Biological Process
scaffold5.t361	GO:0009987	cellular process	Biological Process
scaffold5.t361	GO:0006725	cellular aromatic compound metabolic process	Biological Process
scaffold5.t361	GO:0055086	nucleobase-containing small molecule metabolic process	Biological Process
scaffold5.t361	GO:1901136	carbohydrate derivative catabolic process	Biological Process
scaffold5.t361	GO:1901135	carbohydrate derivative metabolic process	Biological Process
scaffold5.t361	GO:0019693	ribose phosphate metabolic process	Biological Process
scaffold5.t361	GO:0072521	purine-containing compound metabolic process	Biological Process
scaffold5.t361	GO:0072523	purine-containing compound catabolic process	Biological Process
scaffold5.t361	GO:0071704	organic substance metabolic process	Biological Process
scaffold5.t361	GO:0006152	purine nucleoside catabolic process	Biological Process
scaffold5.t361	GO:0044765	single-organism transport	Biological Process
scaffold5.t361	GO:0009117	nucleotide metabolic process	Biological Process
scaffold5.t361	GO:0009116	nucleoside metabolic process	Biological Process
scaffold5.t361	GO:0009119	ribonucleoside metabolic process	Biological Process
scaffold5.t361	GO:0009056	catabolic process	Biological Process
scaffold5.t361	GO:0051179	localization	Biological Process
scaffold5.t361	GO:0044238	primary metabolic process	Biological Process
scaffold5.t361	GO:0044237	cellular metabolic process	Biological Process
scaffold5.t361	GO:1901657	glycosyl compound metabolic process	Biological Process
scaffold5.t361	GO:0006796	phosphate-containing compound metabolic process	Biological Process
scaffold5.t361	GO:0006793	phosphorus metabolic process	Biological Process
scaffold5.t361	GO:1901658	glycosyl compound catabolic process	Biological Process
scaffold5.t361	GO:0016887	ATPase activity	Molecular Function
scaffold5.t361	GO:0017111	nucleoside-triphosphatase activity	Molecular Function
scaffold5.t361	GO:0042626	ATPase activity, coupled to transmembrane movement of substances	Molecular Function
scaffold5.t361	GO:0016820	hydrolase activity, acting on acid anhydrides, catalyzing transmembrane movement of substances	Molecular Function
scaffold5.t361	GO:0042623	ATPase activity, coupled	Molecular Function
scaffold5.t361	GO:0000166	nucleotide binding	Molecular Function
scaffold5.t361	GO:0015399	primary active transmembrane transporter activity	Molecular Function
scaffold5.t361	GO:0022804	active transmembrane transporter activity	Molecular Function
scaffold5.t361	GO:0016787	hydrolase activity	Molecular Function
scaffold5.t361	GO:0005215	transporter activity	Molecular Function
scaffold5.t361	GO:0003824	catalytic activity	Molecular Function
scaffold5.t361	GO:0016818	hydrolase activity, acting on acid anhydrides, in phosphorus-containing anhydrides	Molecular Function
scaffold5.t361	GO:0043492	ATPase activity, coupled to movement of substances	Molecular Function
scaffold5.t361	GO:0016817	hydrolase activity, acting on acid anhydrides	Molecular Function
scaffold5.t361	GO:0015405	P-P-bond-hydrolysis-driven transmembrane transporter activity	Molecular Function
scaffold5.t361	GO:0016462	pyrophosphatase activity	Molecular Function
scaffold5.t361	GO:0022857	transmembrane transporter activity	Molecular Function
scaffold5.t361	GO:0035639	purine ribonucleoside triphosphate binding	Molecular Function
scaffold5.t361	GO:0005488	binding	Molecular Function
scaffold5.t361	GO:0043167	ion binding	Molecular Function
scaffold5.t361	GO:1901363	heterocyclic compound binding	Molecular Function
scaffold5.t361	GO:0001883	purine nucleoside binding	Molecular Function
scaffold5.t361	GO:0001882	nucleoside binding	Molecular Function
scaffold5.t361	GO:0043168	anion binding	Molecular Function
scaffold5.t361	GO:1901265	nucleoside phosphate binding	Molecular Function
scaffold5.t361	GO:0032549	ribonucleoside binding	Molecular Function
scaffold5.t361	GO:0017076	purine nucleotide binding	Molecular Function
scaffold5.t361	GO:0036094	small molecule binding	Molecular Function
scaffold5.t361	GO:0030554	adenyl nucleotide binding	Molecular Function
scaffold5.t361	GO:0097159	organic cyclic compound binding	Molecular Function
scaffold5.t361	GO:0032559	adenyl ribonucleotide binding	Molecular Function
scaffold5.t361	GO:0005524	ATP binding	Molecular Function
scaffold5.t361	GO:0032555	purine ribonucleotide binding	Molecular Function
scaffold5.t361	GO:0032550	purine ribonucleoside binding	Molecular Function
scaffold5.t361	GO:0032553	ribonucleotide binding	Molecular Function
scaffold5.t361	GO:0016020	membrane	Cellular Component
scaffold5.t361	GO:0016021	integral to membrane	Cellular Component
scaffold5.t361	GO:0044425	membrane part	Cellular Component
scaffold5.t361	GO:0031224	intrinsic to membrane	Cellular Component
scaffold1.t189	GO:0006200	ATP catabolic process	Biological Process
scaffold1.t189	GO:0006810	transport	Biological Process
scaffold1.t189	GO:0044699	single-organism process	Biological Process
scaffold1.t189	GO:0055085	transmembrane transport	Biological Process
scaffold1.t189	GO:0046434	organophosphate catabolic process	Biological Process
scaffold1.t189	GO:0009166	nucleotide catabolic process	Biological Process
scaffold1.t189	GO:0009167	purine ribonucleoside monophosphate metabolic process	Biological Process
scaffold1.t189	GO:0009164	nucleoside catabolic process	Biological Process
scaffold1.t189	GO:0044281	small molecule metabolic process	Biological Process
scaffold1.t189	GO:0009161	ribonucleoside monophosphate metabolic process	Biological Process
scaffold1.t189	GO:0046130	purine ribonucleoside catabolic process	Biological Process
scaffold1.t189	GO:1901360	organic cyclic compound metabolic process	Biological Process
scaffold1.t189	GO:0009169	purine ribonucleoside monophosphate catabolic process	Biological Process
scaffold1.t189	GO:0044710	single-organism metabolic process	Biological Process
scaffold1.t189	GO:0009199	ribonucleoside triphosphate metabolic process	Biological Process
scaffold1.t189	GO:0042454	ribonucleoside catabolic process	Biological Process
scaffold1.t189	GO:0009207	purine ribonucleoside triphosphate catabolic process	Biological Process
scaffold1.t189	GO:0009205	purine ribonucleoside triphosphate metabolic process	Biological Process
scaffold1.t189	GO:0009203	ribonucleoside triphosphate catabolic process	Biological Process
scaffold1.t189	GO:0046034	ATP metabolic process	Biological Process
scaffold1.t189	GO:0046128	purine ribonucleoside metabolic process	Biological Process
scaffold1.t189	GO:0046483	heterocycle metabolic process	Biological Process
scaffold1.t189	GO:1901564	organonitrogen compound metabolic process	Biological Process
scaffold1.t189	GO:1901565	organonitrogen compound catabolic process	Biological Process
scaffold1.t189	GO:0034641	cellular nitrogen compound metabolic process	Biological Process
scaffold1.t189	GO:0006163	purine nucleotide metabolic process	Biological Process
scaffold1.t189	GO:0019637	organophosphate metabolic process	Biological Process
scaffold1.t189	GO:0009141	nucleoside triphosphate metabolic process	Biological Process
scaffold1.t189	GO:0009143	nucleoside triphosphate catabolic process	Biological Process
scaffold1.t189	GO:0009144	purine nucleoside triphosphate metabolic process	Biological Process
scaffold1.t189	GO:0009146	purine nucleoside triphosphate catabolic process	Biological Process
scaffold1.t189	GO:0006807	nitrogen compound metabolic process	Biological Process
scaffold1.t189	GO:0006195	purine nucleotide catabolic process	Biological Process
scaffold1.t189	GO:1901575	organic substance catabolic process	Biological Process
scaffold1.t189	GO:1901361	organic cyclic compound catabolic process	Biological Process
scaffold1.t189	GO:0009150	purine ribonucleotide metabolic process	Biological Process
scaffold1.t189	GO:0009158	ribonucleoside monophosphate catabolic process	Biological Process
scaffold1.t189	GO:0009154	purine ribonucleotide catabolic process	Biological Process
scaffold1.t189	GO:0046700	heterocycle catabolic process	Biological Process
scaffold1.t189	GO:0009261	ribonucleotide catabolic process	Biological Process
scaffold1.t189	GO:0019439	aromatic compound catabolic process	Biological Process
scaffold1.t189	GO:0008152	metabolic process	Biological Process
scaffold1.t189	GO:0034655	nucleobase-containing compound catabolic process	Biological Process
scaffold1.t189	GO:0051234	establishment of localization	Biological Process
scaffold1.t189	GO:0044270	cellular nitrogen compound catabolic process	Biological Process
scaffold1.t189	GO:1901292	nucleoside phosphate catabolic process	Biological Process
scaffold1.t189	GO:0044763	single-organism cellular process	Biological Process
scaffold1.t189	GO:0006753	nucleoside phosphate metabolic process	Biological Process
scaffold1.t189	GO:0044248	cellular catabolic process	Biological Process
scaffold1.t189	GO:0009128	purine nucleoside monophosphate catabolic process	Biological Process
scaffold1.t189	GO:0009123	nucleoside monophosphate metabolic process	Biological Process
scaffold1.t189	GO:0009126	purine nucleoside monophosphate metabolic process	Biological Process
scaffold1.t189	GO:0009259	ribonucleotide metabolic process	Biological Process
scaffold1.t189	GO:0009125	nucleoside monophosphate catabolic process	Biological Process
scaffold1.t189	GO:0006139	nucleobase-containing compound metabolic process	Biological Process
scaffold1.t189	GO:0042278	purine nucleoside metabolic process	Biological Process
scaffold1.t189	GO:0009987	cellular process	Biological Process
scaffold1.t189	GO:0006725	cellular aromatic compound metabolic process	Biological Process
scaffold1.t189	GO:0055086	nucleobase-containing small molecule metabolic process	Biological Process
scaffold1.t189	GO:1901136	carbohydrate derivative catabolic process	Biological Process
scaffold1.t189	GO:1901135	carbohydrate derivative metabolic process	Biological Process
scaffold1.t189	GO:0019693	ribose phosphate metabolic process	Biological Process
scaffold1.t189	GO:0072521	purine-containing compound metabolic process	Biological Process
scaffold1.t189	GO:0072523	purine-containing compound catabolic process	Biological Process
scaffold1.t189	GO:0071704	organic substance metabolic process	Biological Process
scaffold1.t189	GO:0006152	purine nucleoside catabolic process	Biological Process
scaffold1.t189	GO:0044765	single-organism transport	Biological Process
scaffold1.t189	GO:0009117	nucleotide metabolic process	Biological Process
scaffold1.t189	GO:0009116	nucleoside metabolic process	Biological Process
scaffold1.t189	GO:0009119	ribonucleoside metabolic process	Biological Process
scaffold1.t189	GO:0009056	catabolic process	Biological Process
scaffold1.t189	GO:0051179	localization	Biological Process
scaffold1.t189	GO:0044238	primary metabolic process	Biological Process
scaffold1.t189	GO:0044237	cellular metabolic process	Biological Process
scaffold1.t189	GO:1901657	glycosyl compound metabolic process	Biological Process
scaffold1.t189	GO:0006796	phosphate-containing compound metabolic process	Biological Process
scaffold1.t189	GO:0006793	phosphorus metabolic process	Biological Process
scaffold1.t189	GO:1901658	glycosyl compound catabolic process	Biological Process
scaffold1.t189	GO:0016887	ATPase activity	Molecular Function
scaffold1.t189	GO:0017111	nucleoside-triphosphatase activity	Molecular Function
scaffold1.t189	GO:0042626	ATPase activity, coupled to transmembrane movement of substances	Molecular Function
scaffold1.t189	GO:0016820	hydrolase activity, acting on acid anhydrides, catalyzing transmembrane movement of substances	Molecular Function
scaffold1.t189	GO:0042623	ATPase activity, coupled	Molecular Function
scaffold1.t189	GO:0000166	nucleotide binding	Molecular Function
scaffold1.t189	GO:0015399	primary active transmembrane transporter activity	Molecular Function
scaffold1.t189	GO:0022804	active transmembrane transporter activity	Molecular Function
scaffold1.t189	GO:0016787	hydrolase activity	Molecular Function
scaffold1.t189	GO:0005215	transporter activity	Molecular Function
scaffold1.t189	GO:0003824	catalytic activity	Molecular Function
scaffold1.t189	GO:0016818	hydrolase activity, acting on acid anhydrides, in phosphorus-containing anhydrides	Molecular Function
scaffold1.t189	GO:0043492	ATPase activity, coupled to movement of substances	Molecular Function
scaffold1.t189	GO:0016817	hydrolase activity, acting on acid anhydrides	Molecular Function
scaffold1.t189	GO:0015405	P-P-bond-hydrolysis-driven transmembrane transporter activity	Molecular Function
scaffold1.t189	GO:0016462	pyrophosphatase activity	Molecular Function
scaffold1.t189	GO:0022857	transmembrane transporter activity	Molecular Function
scaffold1.t189	GO:0035639	purine ribonucleoside triphosphate binding	Molecular Function
scaffold1.t189	GO:0005488	binding	Molecular Function
scaffold1.t189	GO:0043167	ion binding	Molecular Function
scaffold1.t189	GO:1901363	heterocyclic compound binding	Molecular Function
scaffold1.t189	GO:0001883	purine nucleoside binding	Molecular Function
scaffold1.t189	GO:0001882	nucleoside binding	Molecular Function
scaffold1.t189	GO:0043168	anion binding	Molecular Function
scaffold1.t189	GO:1901265	nucleoside phosphate binding	Molecular Function
scaffold1.t189	GO:0032549	ribonucleoside binding	Molecular Function
scaffold1.t189	GO:0017076	purine nucleotide binding	Molecular Function
scaffold1.t189	GO:0036094	small molecule binding	Molecular Function
scaffold1.t189	GO:0030554	adenyl nucleotide binding	Molecular Function
scaffold1.t189	GO:0097159	organic cyclic compound binding	Molecular Function
scaffold1.t189	GO:0032559	adenyl ribonucleotide binding	Molecular Function
scaffold1.t189	GO:0005524	ATP binding	Molecular Function
scaffold1.t189	GO:0032555	purine ribonucleotide binding	Molecular Function
scaffold1.t189	GO:0032550	purine ribonucleoside binding	Molecular Function
scaffold1.t189	GO:0032553	ribonucleotide binding	Molecular Function
scaffold1.t189	GO:0016020	membrane	Cellular Component
scaffold1.t189	GO:0016021	integral to membrane	Cellular Component
scaffold1.t189	GO:0044425	membrane part	Cellular Component
scaffold1.t189	GO:0031224	intrinsic to membrane	Cellular Component
scaffold5.t238	GO:0006200	ATP catabolic process	Biological Process
scaffold5.t238	GO:0006810	transport	Biological Process
scaffold5.t238	GO:0044699	single-organism process	Biological Process
scaffold5.t238	GO:0055085	transmembrane transport	Biological Process
scaffold5.t238	GO:0046434	organophosphate catabolic process	Biological Process
scaffold5.t238	GO:0009166	nucleotide catabolic process	Biological Process
scaffold5.t238	GO:0009167	purine ribonucleoside monophosphate metabolic process	Biological Process
scaffold5.t238	GO:0009164	nucleoside catabolic process	Biological Process
scaffold5.t238	GO:0044281	small molecule metabolic process	Biological Process
scaffold5.t238	GO:0009161	ribonucleoside monophosphate metabolic process	Biological Process
scaffold5.t238	GO:0046130	purine ribonucleoside catabolic process	Biological Process
scaffold5.t238	GO:1901360	organic cyclic compound metabolic process	Biological Process
scaffold5.t238	GO:0009169	purine ribonucleoside monophosphate catabolic process	Biological Process
scaffold5.t238	GO:0044710	single-organism metabolic process	Biological Process
scaffold5.t238	GO:0009199	ribonucleoside triphosphate metabolic process	Biological Process
scaffold5.t238	GO:0042454	ribonucleoside catabolic process	Biological Process
scaffold5.t238	GO:0009207	purine ribonucleoside triphosphate catabolic process	Biological Process
scaffold5.t238	GO:0009205	purine ribonucleoside triphosphate metabolic process	Biological Process
scaffold5.t238	GO:0009203	ribonucleoside triphosphate catabolic process	Biological Process
scaffold5.t238	GO:0046034	ATP metabolic process	Biological Process
scaffold5.t238	GO:0046128	purine ribonucleoside metabolic process	Biological Process
scaffold5.t238	GO:0046483	heterocycle metabolic process	Biological Process
scaffold5.t238	GO:1901564	organonitrogen compound metabolic process	Biological Process
scaffold5.t238	GO:1901565	organonitrogen compound catabolic process	Biological Process
scaffold5.t238	GO:0034641	cellular nitrogen compound metabolic process	Biological Process
scaffold5.t238	GO:0006163	purine nucleotide metabolic process	Biological Process
scaffold5.t238	GO:0019637	organophosphate metabolic process	Biological Process
scaffold5.t238	GO:0009141	nucleoside triphosphate metabolic process	Biological Process
scaffold5.t238	GO:0009143	nucleoside triphosphate catabolic process	Biological Process
scaffold5.t238	GO:0009144	purine nucleoside triphosphate metabolic process	Biological Process
scaffold5.t238	GO:0009146	purine nucleoside triphosphate catabolic process	Biological Process
scaffold5.t238	GO:0006807	nitrogen compound metabolic process	Biological Process
scaffold5.t238	GO:0006195	purine nucleotide catabolic process	Biological Process
scaffold5.t238	GO:1901575	organic substance catabolic process	Biological Process
scaffold5.t238	GO:1901361	organic cyclic compound catabolic process	Biological Process
scaffold5.t238	GO:0009150	purine ribonucleotide metabolic process	Biological Process
scaffold5.t238	GO:0009158	ribonucleoside monophosphate catabolic process	Biological Process
scaffold5.t238	GO:0009154	purine ribonucleotide catabolic process	Biological Process
scaffold5.t238	GO:0046700	heterocycle catabolic process	Biological Process
scaffold5.t238	GO:0009261	ribonucleotide catabolic process	Biological Process
scaffold5.t238	GO:0019439	aromatic compound catabolic process	Biological Process
scaffold5.t238	GO:0008152	metabolic process	Biological Process
scaffold5.t238	GO:0034655	nucleobase-containing compound catabolic process	Biological Process
scaffold5.t238	GO:0051234	establishment of localization	Biological Process
scaffold5.t238	GO:0044270	cellular nitrogen compound catabolic process	Biological Process
scaffold5.t238	GO:1901292	nucleoside phosphate catabolic process	Biological Process
scaffold5.t238	GO:0044763	single-organism cellular process	Biological Process
scaffold5.t238	GO:0006753	nucleoside phosphate metabolic process	Biological Process
scaffold5.t238	GO:0044248	cellular catabolic process	Biological Process
scaffold5.t238	GO:0009128	purine nucleoside monophosphate catabolic process	Biological Process
scaffold5.t238	GO:0009123	nucleoside monophosphate metabolic process	Biological Process
scaffold5.t238	GO:0009126	purine nucleoside monophosphate metabolic process	Biological Process
scaffold5.t238	GO:0009259	ribonucleotide metabolic process	Biological Process
scaffold5.t238	GO:0009125	nucleoside monophosphate catabolic process	Biological Process
scaffold5.t238	GO:0006139	nucleobase-containing compound metabolic process	Biological Process
scaffold5.t238	GO:0042278	purine nucleoside metabolic process	Biological Process
scaffold5.t238	GO:0009987	cellular process	Biological Process
scaffold5.t238	GO:0006725	cellular aromatic compound metabolic process	Biological Process
scaffold5.t238	GO:0055086	nucleobase-containing small molecule metabolic process	Biological Process
scaffold5.t238	GO:1901136	carbohydrate derivative catabolic process	Biological Process
scaffold5.t238	GO:1901135	carbohydrate derivative metabolic process	Biological Process
scaffold5.t238	GO:0019693	ribose phosphate metabolic process	Biological Process
scaffold5.t238	GO:0072521	purine-containing compound metabolic process	Biological Process
scaffold5.t238	GO:0072523	purine-containing compound catabolic process	Biological Process
scaffold5.t238	GO:0071704	organic substance metabolic process	Biological Process
scaffold5.t238	GO:0006152	purine nucleoside catabolic process	Biological Process
scaffold5.t238	GO:0044765	single-organism transport	Biological Process
scaffold5.t238	GO:0009117	nucleotide metabolic process	Biological Process
scaffold5.t238	GO:0009116	nucleoside metabolic process	Biological Process
scaffold5.t238	GO:0009119	ribonucleoside metabolic process	Biological Process
scaffold5.t238	GO:0009056	catabolic process	Biological Process
scaffold5.t238	GO:0051179	localization	Biological Process
scaffold5.t238	GO:0044238	primary metabolic process	Biological Process
scaffold5.t238	GO:0044237	cellular metabolic process	Biological Process
scaffold5.t238	GO:1901657	glycosyl compound metabolic process	Biological Process
scaffold5.t238	GO:0006796	phosphate-containing compound metabolic process	Biological Process
scaffold5.t238	GO:0006793	phosphorus metabolic process	Biological Process
scaffold5.t238	GO:1901658	glycosyl compound catabolic process	Biological Process
scaffold5.t238	GO:0016887	ATPase activity	Molecular Function
scaffold5.t238	GO:0017111	nucleoside-triphosphatase activity	Molecular Function
scaffold5.t238	GO:0042626	ATPase activity, coupled to transmembrane movement of substances	Molecular Function
scaffold5.t238	GO:0016820	hydrolase activity, acting on acid anhydrides, catalyzing transmembrane movement of substances	Molecular Function
scaffold5.t238	GO:0042623	ATPase activity, coupled	Molecular Function
scaffold5.t238	GO:0000166	nucleotide binding	Molecular Function
scaffold5.t238	GO:0015399	primary active transmembrane transporter activity	Molecular Function
scaffold5.t238	GO:0022804	active transmembrane transporter activity	Molecular Function
scaffold5.t238	GO:0016787	hydrolase activity	Molecular Function
scaffold5.t238	GO:0005215	transporter activity	Molecular Function
scaffold5.t238	GO:0003824	catalytic activity	Molecular Function
scaffold5.t238	GO:0016818	hydrolase activity, acting on acid anhydrides, in phosphorus-containing anhydrides	Molecular Function
scaffold5.t238	GO:0043492	ATPase activity, coupled to movement of substances	Molecular Function
scaffold5.t238	GO:0016817	hydrolase activity, acting on acid anhydrides	Molecular Function
scaffold5.t238	GO:0015405	P-P-bond-hydrolysis-driven transmembrane transporter activity	Molecular Function
scaffold5.t238	GO:0016462	pyrophosphatase activity	Molecular Function
scaffold5.t238	GO:0022857	transmembrane transporter activity	Molecular Function
scaffold5.t238	GO:0035639	purine ribonucleoside triphosphate binding	Molecular Function
scaffold5.t238	GO:0005488	binding	Molecular Function
scaffold5.t238	GO:0043167	ion binding	Molecular Function
scaffold5.t238	GO:1901363	heterocyclic compound binding	Molecular Function
scaffold5.t238	GO:0001883	purine nucleoside binding	Molecular Function
scaffold5.t238	GO:0001882	nucleoside binding	Molecular Function
scaffold5.t238	GO:0043168	anion binding	Molecular Function
scaffold5.t238	GO:1901265	nucleoside phosphate binding	Molecular Function
scaffold5.t238	GO:0032549	ribonucleoside binding	Molecular Function
scaffold5.t238	GO:0017076	purine nucleotide binding	Molecular Function
scaffold5.t238	GO:0036094	small molecule binding	Molecular Function
scaffold5.t238	GO:0030554	adenyl nucleotide binding	Molecular Function
scaffold5.t238	GO:0097159	organic cyclic compound binding	Molecular Function
scaffold5.t238	GO:0032559	adenyl ribonucleotide binding	Molecular Function
scaffold5.t238	GO:0005524	ATP binding	Molecular Function
scaffold5.t238	GO:0032555	purine ribonucleotide binding	Molecular Function
scaffold5.t238	GO:0032550	purine ribonucleoside binding	Molecular Function
scaffold5.t238	GO:0032553	ribonucleotide binding	Molecular Function
scaffold5.t238	GO:0016020	membrane	Cellular Component
scaffold5.t238	GO:0016021	integral to membrane	Cellular Component
scaffold5.t238	GO:0044425	membrane part	Cellular Component
scaffold5.t238	GO:0031224	intrinsic to membrane	Cellular Component
scaffold5.t360	GO:0006200	ATP catabolic process	Biological Process
scaffold5.t360	GO:0006810	transport	Biological Process
scaffold5.t360	GO:0044699	single-organism process	Biological Process
scaffold5.t360	GO:0055085	transmembrane transport	Biological Process
scaffold5.t360	GO:0046434	organophosphate catabolic process	Biological Process
scaffold5.t360	GO:0009166	nucleotide catabolic process	Biological Process
scaffold5.t360	GO:0009167	purine ribonucleoside monophosphate metabolic process	Biological Process
scaffold5.t360	GO:0009164	nucleoside catabolic process	Biological Process
scaffold5.t360	GO:0044281	small molecule metabolic process	Biological Process
scaffold5.t360	GO:0009161	ribonucleoside monophosphate metabolic process	Biological Process
scaffold5.t360	GO:0046130	purine ribonucleoside catabolic process	Biological Process
scaffold5.t360	GO:1901360	organic cyclic compound metabolic process	Biological Process
scaffold5.t360	GO:0009169	purine ribonucleoside monophosphate catabolic process	Biological Process
scaffold5.t360	GO:0044710	single-organism metabolic process	Biological Process
scaffold5.t360	GO:0009199	ribonucleoside triphosphate metabolic process	Biological Process
scaffold5.t360	GO:0042454	ribonucleoside catabolic process	Biological Process
scaffold5.t360	GO:0009207	purine ribonucleoside triphosphate catabolic process	Biological Process
scaffold5.t360	GO:0009205	purine ribonucleoside triphosphate metabolic process	Biological Process
scaffold5.t360	GO:0009203	ribonucleoside triphosphate catabolic process	Biological Process
scaffold5.t360	GO:0046034	ATP metabolic process	Biological Process
scaffold5.t360	GO:0046128	purine ribonucleoside metabolic process	Biological Process
scaffold5.t360	GO:0046483	heterocycle metabolic process	Biological Process
scaffold5.t360	GO:1901564	organonitrogen compound metabolic process	Biological Process
scaffold5.t360	GO:1901565	organonitrogen compound catabolic process	Biological Process
scaffold5.t360	GO:0034641	cellular nitrogen compound metabolic process	Biological Process
scaffold5.t360	GO:0006163	purine nucleotide metabolic process	Biological Process
scaffold5.t360	GO:0019637	organophosphate metabolic process	Biological Process
scaffold5.t360	GO:0009141	nucleoside triphosphate metabolic process	Biological Process
scaffold5.t360	GO:0009143	nucleoside triphosphate catabolic process	Biological Process
scaffold5.t360	GO:0009144	purine nucleoside triphosphate metabolic process	Biological Process
scaffold5.t360	GO:0009146	purine nucleoside triphosphate catabolic process	Biological Process
scaffold5.t360	GO:0006807	nitrogen compound metabolic process	Biological Process
scaffold5.t360	GO:0006195	purine nucleotide catabolic process	Biological Process
scaffold5.t360	GO:1901575	organic substance catabolic process	Biological Process
scaffold5.t360	GO:1901361	organic cyclic compound catabolic process	Biological Process
scaffold5.t360	GO:0009150	purine ribonucleotide metabolic process	Biological Process
scaffold5.t360	GO:0009158	ribonucleoside monophosphate catabolic process	Biological Process
scaffold5.t360	GO:0009154	purine ribonucleotide catabolic process	Biological Process
scaffold5.t360	GO:0046700	heterocycle catabolic process	Biological Process
scaffold5.t360	GO:0009261	ribonucleotide catabolic process	Biological Process
scaffold5.t360	GO:0019439	aromatic compound catabolic process	Biological Process
scaffold5.t360	GO:0008152	metabolic process	Biological Process
scaffold5.t360	GO:0034655	nucleobase-containing compound catabolic process	Biological Process
scaffold5.t360	GO:0051234	establishment of localization	Biological Process
scaffold5.t360	GO:0044270	cellular nitrogen compound catabolic process	Biological Process
scaffold5.t360	GO:1901292	nucleoside phosphate catabolic process	Biological Process
scaffold5.t360	GO:0044763	single-organism cellular process	Biological Process
scaffold5.t360	GO:0006753	nucleoside phosphate metabolic process	Biological Process
scaffold5.t360	GO:0044248	cellular catabolic process	Biological Process
scaffold5.t360	GO:0009128	purine nucleoside monophosphate catabolic process	Biological Process
scaffold5.t360	GO:0009123	nucleoside monophosphate metabolic process	Biological Process
scaffold5.t360	GO:0009126	purine nucleoside monophosphate metabolic process	Biological Process
scaffold5.t360	GO:0009259	ribonucleotide metabolic process	Biological Process
scaffold5.t360	GO:0009125	nucleoside monophosphate catabolic process	Biological Process
scaffold5.t360	GO:0006139	nucleobase-containing compound metabolic process	Biological Process
scaffold5.t360	GO:0042278	purine nucleoside metabolic process	Biological Process
scaffold5.t360	GO:0009987	cellular process	Biological Process
scaffold5.t360	GO:0006725	cellular aromatic compound metabolic process	Biological Process
scaffold5.t360	GO:0055086	nucleobase-containing small molecule metabolic process	Biological Process
scaffold5.t360	GO:1901136	carbohydrate derivative catabolic process	Biological Process
scaffold5.t360	GO:1901135	carbohydrate derivative metabolic process	Biological Process
scaffold5.t360	GO:0019693	ribose phosphate metabolic process	Biological Process
scaffold5.t360	GO:0072521	purine-containing compound metabolic process	Biological Process
scaffold5.t360	GO:0072523	purine-containing compound catabolic process	Biological Process
scaffold5.t360	GO:0071704	organic substance metabolic process	Biological Process
scaffold5.t360	GO:0006152	purine nucleoside catabolic process	Biological Process
scaffold5.t360	GO:0044765	single-organism transport	Biological Process
scaffold5.t360	GO:0009117	nucleotide metabolic process	Biological Process
scaffold5.t360	GO:0009116	nucleoside metabolic process	Biological Process
scaffold5.t360	GO:0009119	ribonucleoside metabolic process	Biological Process
scaffold5.t360	GO:0009056	catabolic process	Biological Process
scaffold5.t360	GO:0051179	localization	Biological Process
scaffold5.t360	GO:0044238	primary metabolic process	Biological Process
scaffold5.t360	GO:0044237	cellular metabolic process	Biological Process
scaffold5.t360	GO:1901657	glycosyl compound metabolic process	Biological Process
scaffold5.t360	GO:0006796	phosphate-containing compound metabolic process	Biological Process
scaffold5.t360	GO:0006793	phosphorus metabolic process	Biological Process
scaffold5.t360	GO:1901658	glycosyl compound catabolic process	Biological Process
scaffold5.t360	GO:0016887	ATPase activity	Molecular Function
scaffold5.t360	GO:0017111	nucleoside-triphosphatase activity	Molecular Function
scaffold5.t360	GO:0042626	ATPase activity, coupled to transmembrane movement of substances	Molecular Function
scaffold5.t360	GO:0016820	hydrolase activity, acting on acid anhydrides, catalyzing transmembrane movement of substances	Molecular Function
scaffold5.t360	GO:0042623	ATPase activity, coupled	Molecular Function
scaffold5.t360	GO:0000166	nucleotide binding	Molecular Function
scaffold5.t360	GO:0015399	primary active transmembrane transporter activity	Molecular Function
scaffold5.t360	GO:0022804	active transmembrane transporter activity	Molecular Function
scaffold5.t360	GO:0016787	hydrolase activity	Molecular Function
scaffold5.t360	GO:0005215	transporter activity	Molecular Function
scaffold5.t360	GO:0003824	catalytic activity	Molecular Function
scaffold5.t360	GO:0016818	hydrolase activity, acting on acid anhydrides, in phosphorus-containing anhydrides	Molecular Function
scaffold5.t360	GO:0043492	ATPase activity, coupled to movement of substances	Molecular Function
scaffold5.t360	GO:0016817	hydrolase activity, acting on acid anhydrides	Molecular Function
scaffold5.t360	GO:0015405	P-P-bond-hydrolysis-driven transmembrane transporter activity	Molecular Function
scaffold5.t360	GO:0016462	pyrophosphatase activity	Molecular Function
scaffold5.t360	GO:0022857	transmembrane transporter activity	Molecular Function
scaffold5.t360	GO:0035639	purine ribonucleoside triphosphate binding	Molecular Function
scaffold5.t360	GO:0005488	binding	Molecular Function
scaffold5.t360	GO:0043167	ion binding	Molecular Function
scaffold5.t360	GO:1901363	heterocyclic compound binding	Molecular Function
scaffold5.t360	GO:0001883	purine nucleoside binding	Molecular Function
scaffold5.t360	GO:0001882	nucleoside binding	Molecular Function
scaffold5.t360	GO:0043168	anion binding	Molecular Function
scaffold5.t360	GO:1901265	nucleoside phosphate binding	Molecular Function
scaffold5.t360	GO:0032549	ribonucleoside binding	Molecular Function
scaffold5.t360	GO:0017076	purine nucleotide binding	Molecular Function
scaffold5.t360	GO:0036094	small molecule binding	Molecular Function
scaffold5.t360	GO:0030554	adenyl nucleotide binding	Molecular Function
scaffold5.t360	GO:0097159	organic cyclic compound binding	Molecular Function
scaffold5.t360	GO:0032559	adenyl ribonucleotide binding	Molecular Function
scaffold5.t360	GO:0005524	ATP binding	Molecular Function
scaffold5.t360	GO:0032555	purine ribonucleotide binding	Molecular Function
scaffold5.t360	GO:0032550	purine ribonucleoside binding	Molecular Function
scaffold5.t360	GO:0032553	ribonucleotide binding	Molecular Function
scaffold5.t360	GO:0016020	membrane	Cellular Component
scaffold5.t360	GO:0016021	integral to membrane	Cellular Component
scaffold5.t360	GO:0044425	membrane part	Cellular Component
scaffold5.t360	GO:0031224	intrinsic to membrane	Cellular Component
scaffold7.t77	GO:0006810	transport	Biological Process
scaffold7.t77	GO:0009987	cellular process	Biological Process
scaffold7.t77	GO:0055085	transmembrane transport	Biological Process
scaffold7.t77	GO:0044765	single-organism transport	Biological Process
scaffold7.t77	GO:0044763	single-organism cellular process	Biological Process
scaffold7.t77	GO:0051234	establishment of localization	Biological Process
scaffold7.t77	GO:0051179	localization	Biological Process
scaffold7.t77	GO:0044699	single-organism process	Biological Process
scaffold7.t77	GO:0044425	membrane part	Cellular Component
scaffold7.t77	GO:0016021	integral to membrane	Cellular Component
scaffold7.t77	GO:0016020	membrane	Cellular Component
scaffold7.t77	GO:0031224	intrinsic to membrane	Cellular Component
scaffold2.t741	GO:0006810	transport	Biological Process
scaffold2.t741	GO:0009987	cellular process	Biological Process
scaffold2.t741	GO:0055085	transmembrane transport	Biological Process
scaffold2.t741	GO:0044765	single-organism transport	Biological Process
scaffold2.t741	GO:0044763	single-organism cellular process	Biological Process
scaffold2.t741	GO:0051234	establishment of localization	Biological Process
scaffold2.t741	GO:0051179	localization	Biological Process
scaffold2.t741	GO:0044699	single-organism process	Biological Process
scaffold2.t741	GO:0044425	membrane part	Cellular Component
scaffold2.t741	GO:0016021	integral to membrane	Cellular Component
scaffold2.t741	GO:0016020	membrane	Cellular Component
scaffold2.t741	GO:0031224	intrinsic to membrane	Cellular Component
scaffold3.t12	GO:0006810	transport	Biological Process
scaffold3.t12	GO:0009987	cellular process	Biological Process
scaffold3.t12	GO:0055085	transmembrane transport	Biological Process
scaffold3.t12	GO:0044765	single-organism transport	Biological Process
scaffold3.t12	GO:0044763	single-organism cellular process	Biological Process
scaffold3.t12	GO:0051234	establishment of localization	Biological Process
scaffold3.t12	GO:0051179	localization	Biological Process
scaffold3.t12	GO:0044699	single-organism process	Biological Process
scaffold3.t12	GO:0044425	membrane part	Cellular Component
scaffold3.t12	GO:0016021	integral to membrane	Cellular Component
scaffold3.t12	GO:0016020	membrane	Cellular Component
scaffold3.t12	GO:0031224	intrinsic to membrane	Cellular Component
scaffold6.t111	GO:0006810	transport	Biological Process
scaffold6.t111	GO:0051234	establishment of localization	Biological Process
scaffold6.t111	GO:0051179	localization	Biological Process
scaffold6.t111	GO:0055085	transmembrane transport	Biological Process
scaffold6.t111	GO:0044765	single-organism transport	Biological Process
scaffold6.t111	GO:0044699	single-organism process	Biological Process
scaffold6.t111	GO:0009987	cellular process	Biological Process
scaffold6.t111	GO:0044763	single-organism cellular process	Biological Process
scaffold6.t111	GO:0016020	membrane	Cellular Component
scaffold6.t111	GO:0031224	intrinsic to membrane	Cellular Component
scaffold6.t111	GO:0016021	integral to membrane	Cellular Component
scaffold6.t111	GO:0044425	membrane part	Cellular Component
scaffold1.t257	GO:0006810	transport	Biological Process
scaffold1.t257	GO:0009987	cellular process	Biological Process
scaffold1.t257	GO:0055085	transmembrane transport	Biological Process
scaffold1.t257	GO:0044765	single-organism transport	Biological Process
scaffold1.t257	GO:0044763	single-organism cellular process	Biological Process
scaffold1.t257	GO:0051234	establishment of localization	Biological Process
scaffold1.t257	GO:0051179	localization	Biological Process
scaffold1.t257	GO:0044699	single-organism process	Biological Process
scaffold1.t257	GO:0005215	transporter activity	Molecular Function
scaffold1.t257	GO:0022857	transmembrane transporter activity	Molecular Function
scaffold1.t257	GO:0044425	membrane part	Cellular Component
scaffold1.t257	GO:0016021	integral to membrane	Cellular Component
scaffold1.t257	GO:0016020	membrane	Cellular Component
scaffold1.t257	GO:0031224	intrinsic to membrane	Cellular Component
scaffold1.t258	GO:0006810	transport	Biological Process
scaffold1.t258	GO:0009987	cellular process	Biological Process
scaffold1.t258	GO:0055085	transmembrane transport	Biological Process
scaffold1.t258	GO:0044765	single-organism transport	Biological Process
scaffold1.t258	GO:0044763	single-organism cellular process	Biological Process
scaffold1.t258	GO:0051234	establishment of localization	Biological Process
scaffold1.t258	GO:0051179	localization	Biological Process
scaffold1.t258	GO:0044699	single-organism process	Biological Process
scaffold1.t258	GO:0005215	transporter activity	Molecular Function
scaffold1.t258	GO:0022857	transmembrane transporter activity	Molecular Function
scaffold1.t258	GO:0044425	membrane part	Cellular Component
scaffold1.t258	GO:0016021	integral to membrane	Cellular Component
scaffold1.t258	GO:0016020	membrane	Cellular Component
scaffold1.t258	GO:0031224	intrinsic to membrane	Cellular Component
scaffold4.t367	GO:0009987	cellular process	Biological Process
scaffold4.t367	GO:0044763	single-organism cellular process	Biological Process
scaffold4.t367	GO:0044699	single-organism process	Biological Process
scaffold4.t367	GO:0006810	transport	Biological Process
scaffold4.t367	GO:0055085	transmembrane transport	Biological Process
scaffold4.t367	GO:0044765	single-organism transport	Biological Process
scaffold4.t367	GO:0051234	establishment of localization	Biological Process
scaffold4.t367	GO:0051179	localization	Biological Process
scaffold4.t367	GO:0008643	carbohydrate transport	Biological Process
scaffold4.t367	GO:0071702	organic substance transport	Biological Process
scaffold4.t367	GO:0005215	transporter activity	Molecular Function
scaffold4.t367	GO:0022857	transmembrane transporter activity	Molecular Function
scaffold4.t367	GO:0016020	membrane	Cellular Component
scaffold4.t367	GO:0016021	integral to membrane	Cellular Component
scaffold4.t367	GO:0044425	membrane part	Cellular Component
scaffold4.t367	GO:0031224	intrinsic to membrane	Cellular Component
scaffold1.t1103	GO:0008152	metabolic process	Biological Process
scaffold1.t1103	GO:0055114	oxidation-reduction process	Biological Process
scaffold1.t1103	GO:0044710	single-organism metabolic process	Biological Process
scaffold1.t1103	GO:0016491	oxidoreductase activity	Molecular Function
scaffold1.t1103	GO:0003824	catalytic activity	Molecular Function
scaffold1.t1103	GO:0051213	dioxygenase activity	Molecular Function
scaffold1.t1103	GO:0016702	oxidoreductase activity, acting on single donors with incorporation of molecular oxygen, incorporation of two atoms of oxygen	Molecular Function
scaffold1.t1103	GO:0016701	oxidoreductase activity, acting on single donors with incorporation of molecular oxygen	Molecular Function
scaffold3.t268	GO:0008152	metabolic process	Biological Process
scaffold3.t268	GO:0055114	oxidation-reduction process	Biological Process
scaffold3.t268	GO:0044710	single-organism metabolic process	Biological Process
scaffold3.t268	GO:0016491	oxidoreductase activity	Molecular Function
scaffold3.t268	GO:0003824	catalytic activity	Molecular Function
scaffold3.t268	GO:0051213	dioxygenase activity	Molecular Function
scaffold3.t268	GO:0016702	oxidoreductase activity, acting on single donors with incorporation of molecular oxygen, incorporation of two atoms of oxygen	Molecular Function
scaffold3.t268	GO:0016701	oxidoreductase activity, acting on single donors with incorporation of molecular oxygen	Molecular Function
scaffold7.t115	GO:0008152	metabolic process	Biological Process
scaffold7.t115	GO:0055114	oxidation-reduction process	Biological Process
scaffold7.t115	GO:0044710	single-organism metabolic process	Biological Process
scaffold7.t115	GO:0016491	oxidoreductase activity	Molecular Function
scaffold7.t115	GO:0003824	catalytic activity	Molecular Function
scaffold7.t115	GO:0051213	dioxygenase activity	Molecular Function
scaffold7.t115	GO:0016702	oxidoreductase activity, acting on single donors with incorporation of molecular oxygen, incorporation of two atoms of oxygen	Molecular Function
scaffold7.t115	GO:0016701	oxidoreductase activity, acting on single donors with incorporation of molecular oxygen	Molecular Function
scaffold2.t251	GO:0008152	metabolic process	Biological Process
scaffold2.t251	GO:0016740	transferase activity	Molecular Function
scaffold2.t251	GO:0003824	catalytic activity	Molecular Function
scaffold2.t251	GO:0016757	transferase activity, transferring glycosyl groups	Molecular Function
scaffold3.t581	GO:0008152	metabolic process	Biological Process
scaffold3.t581	GO:0016740	transferase activity	Molecular Function
scaffold3.t581	GO:0003824	catalytic activity	Molecular Function
scaffold3.t581	GO:0016757	transferase activity, transferring glycosyl groups	Molecular Function
scaffold4.t336	GO:0008152	metabolic process	Biological Process
scaffold4.t336	GO:0016740	transferase activity	Molecular Function
scaffold4.t336	GO:0003824	catalytic activity	Molecular Function
scaffold4.t336	GO:0016757	transferase activity, transferring glycosyl groups	Molecular Function
scaffold5.t175	GO:0006357	regulation of transcription from RNA polymerase II promoter	Biological Process
scaffold5.t175	GO:0006366	transcription from RNA polymerase II promoter	Biological Process
scaffold5.t175	GO:0006807	nitrogen compound metabolic process	Biological Process
scaffold5.t175	GO:0008152	metabolic process	Biological Process
scaffold5.t175	GO:0006355	regulation of transcription, DNA-dependent	Biological Process
scaffold5.t175	GO:0009987	cellular process	Biological Process
scaffold5.t175	GO:0071704	organic substance metabolic process	Biological Process
scaffold5.t175	GO:0044238	primary metabolic process	Biological Process
scaffold5.t175	GO:0044237	cellular metabolic process	Biological Process
scaffold5.t175	GO:0080090	regulation of primary metabolic process	Biological Process
scaffold5.t175	GO:0019222	regulation of metabolic process	Biological Process
scaffold5.t175	GO:0060255	regulation of macromolecule metabolic process	Biological Process
scaffold5.t175	GO:2001141	regulation of RNA biosynthetic process	Biological Process
scaffold5.t175	GO:0050789	regulation of biological process	Biological Process
scaffold5.t175	GO:0065007	biological regulation	Biological Process
scaffold5.t175	GO:0009889	regulation of biosynthetic process	Biological Process
scaffold5.t175	GO:0050794	regulation of cellular process	Biological Process
scaffold5.t175	GO:0010556	regulation of macromolecule biosynthetic process	Biological Process
scaffold5.t175	GO:0006351	transcription, DNA-dependent	Biological Process
scaffold5.t175	GO:0051252	regulation of RNA metabolic process	Biological Process
scaffold5.t175	GO:0031326	regulation of cellular biosynthetic process	Biological Process
scaffold5.t175	GO:0031323	regulation of cellular metabolic process	Biological Process
scaffold5.t175	GO:2000112	regulation of cellular macromolecule biosynthetic process	Biological Process
scaffold5.t175	GO:0010468	regulation of gene expression	Biological Process
scaffold5.t175	GO:0019219	regulation of nucleobase-containing compound metabolic process	Biological Process
scaffold5.t175	GO:0051171	regulation of nitrogen compound metabolic process	Biological Process
scaffold5.t175	GO:1901362	organic cyclic compound biosynthetic process	Biological Process
scaffold5.t175	GO:1901360	organic cyclic compound metabolic process	Biological Process
scaffold5.t175	GO:0046483	heterocycle metabolic process	Biological Process
scaffold5.t175	GO:0019438	aromatic compound biosynthetic process	Biological Process
scaffold5.t175	GO:1901576	organic substance biosynthetic process	Biological Process
scaffold5.t175	GO:0044260	cellular macromolecule metabolic process	Biological Process
scaffold5.t175	GO:0018130	heterocycle biosynthetic process	Biological Process
scaffold5.t175	GO:0034654	nucleobase-containing compound biosynthetic process	Biological Process
scaffold5.t175	GO:0016070	RNA metabolic process	Biological Process
scaffold5.t175	GO:0044271	cellular nitrogen compound biosynthetic process	Biological Process
scaffold5.t175	GO:0032774	RNA biosynthetic process	Biological Process
scaffold5.t175	GO:0044249	cellular biosynthetic process	Biological Process
scaffold5.t175	GO:0034641	cellular nitrogen compound metabolic process	Biological Process
scaffold5.t175	GO:0034645	cellular macromolecule biosynthetic process	Biological Process
scaffold5.t175	GO:0006139	nucleobase-containing compound metabolic process	Biological Process
scaffold5.t175	GO:0006725	cellular aromatic compound metabolic process	Biological Process
scaffold5.t175	GO:0043170	macromolecule metabolic process	Biological Process
scaffold5.t175	GO:0090304	nucleic acid metabolic process	Biological Process
scaffold5.t175	GO:0010467	gene expression	Biological Process
scaffold5.t175	GO:0009058	biosynthetic process	Biological Process
scaffold5.t175	GO:0009059	macromolecule biosynthetic process	Biological Process
scaffold5.t175	GO:0005488	binding	Molecular Function
scaffold5.t175	GO:0003676	nucleic acid binding	Molecular Function
scaffold5.t175	GO:0003677	DNA binding	Molecular Function
scaffold5.t175	GO:1901363	heterocyclic compound binding	Molecular Function
scaffold5.t175	GO:0046872	metal ion binding	Molecular Function
scaffold5.t175	GO:0097159	organic cyclic compound binding	Molecular Function
scaffold5.t175	GO:0043169	cation binding	Molecular Function
scaffold5.t175	GO:0046914	transition metal ion binding	Molecular Function
scaffold5.t175	GO:0043167	ion binding	Molecular Function
scaffold5.t175	GO:0008270	zinc ion binding	Molecular Function
scaffold5.t175	GO:0001071	nucleic acid binding transcription factor activity	Molecular Function
scaffold5.t175	GO:0003700	sequence-specific DNA binding transcription factor activity	Molecular Function
scaffold5.t175	GO:0000981	sequence-specific DNA binding RNA polymerase II transcription factor activity	Molecular Function
scaffold5.t175	GO:0043565	sequence-specific DNA binding	Molecular Function
scaffold5.t175	GO:0001012	RNA polymerase II regulatory region DNA binding	Molecular Function
scaffold5.t175	GO:0001159	core promoter proximal region DNA binding	Molecular Function
scaffold5.t175	GO:0000987	core promoter proximal region sequence-specific DNA binding	Molecular Function
scaffold5.t175	GO:0000976	transcription regulatory region sequence-specific DNA binding	Molecular Function
scaffold5.t175	GO:0000982	RNA polymerase II core promoter proximal region sequence-specific DNA binding transcription factor activity	Molecular Function
scaffold5.t175	GO:0001067	regulatory region nucleic acid binding	Molecular Function
scaffold5.t175	GO:0044212	transcription regulatory region DNA binding	Molecular Function
scaffold5.t175	GO:0000977	RNA polymerase II regulatory region sequence-specific DNA binding	Molecular Function
scaffold5.t175	GO:0000975	regulatory region DNA binding	Molecular Function
scaffold5.t175	GO:0000978	RNA polymerase II core promoter proximal region sequence-specific DNA binding	Molecular Function
scaffold5.t175	GO:0044464	cell part	Cellular Component
scaffold5.t175	GO:0005623	cell	Cellular Component
scaffold5.t175	GO:0005622	intracellular	Cellular Component
scaffold5.t175	GO:0044424	intracellular part	Cellular Component
scaffold5.t175	GO:0043231	intracellular membrane-bounded organelle	Cellular Component
scaffold5.t175	GO:0005634	nucleus	Cellular Component
scaffold5.t175	GO:0043229	intracellular organelle	Cellular Component
scaffold5.t175	GO:0043227	membrane-bounded organelle	Cellular Component
scaffold5.t175	GO:0043226	organelle	Cellular Component
scaffold7.t159	GO:0006357	regulation of transcription from RNA polymerase II promoter	Biological Process
scaffold7.t159	GO:0006366	transcription from RNA polymerase II promoter	Biological Process
scaffold7.t159	GO:0006807	nitrogen compound metabolic process	Biological Process
scaffold7.t159	GO:0008152	metabolic process	Biological Process
scaffold7.t159	GO:0006355	regulation of transcription, DNA-dependent	Biological Process
scaffold7.t159	GO:0009987	cellular process	Biological Process
scaffold7.t159	GO:0071704	organic substance metabolic process	Biological Process
scaffold7.t159	GO:0044238	primary metabolic process	Biological Process
scaffold7.t159	GO:0044237	cellular metabolic process	Biological Process
scaffold7.t159	GO:0080090	regulation of primary metabolic process	Biological Process
scaffold7.t159	GO:0019222	regulation of metabolic process	Biological Process
scaffold7.t159	GO:0060255	regulation of macromolecule metabolic process	Biological Process
scaffold7.t159	GO:2001141	regulation of RNA biosynthetic process	Biological Process
scaffold7.t159	GO:0050789	regulation of biological process	Biological Process
scaffold7.t159	GO:0065007	biological regulation	Biological Process
scaffold7.t159	GO:0009889	regulation of biosynthetic process	Biological Process
scaffold7.t159	GO:0050794	regulation of cellular process	Biological Process
scaffold7.t159	GO:0010556	regulation of macromolecule biosynthetic process	Biological Process
scaffold7.t159	GO:0006351	transcription, DNA-dependent	Biological Process
scaffold7.t159	GO:0051252	regulation of RNA metabolic process	Biological Process
scaffold7.t159	GO:0031326	regulation of cellular biosynthetic process	Biological Process
scaffold7.t159	GO:0031323	regulation of cellular metabolic process	Biological Process
scaffold7.t159	GO:2000112	regulation of cellular macromolecule biosynthetic process	Biological Process
scaffold7.t159	GO:0010468	regulation of gene expression	Biological Process
scaffold7.t159	GO:0019219	regulation of nucleobase-containing compound metabolic process	Biological Process
scaffold7.t159	GO:0051171	regulation of nitrogen compound metabolic process	Biological Process
scaffold7.t159	GO:1901362	organic cyclic compound biosynthetic process	Biological Process
scaffold7.t159	GO:1901360	organic cyclic compound metabolic process	Biological Process
scaffold7.t159	GO:0046483	heterocycle metabolic process	Biological Process
scaffold7.t159	GO:0019438	aromatic compound biosynthetic process	Biological Process
scaffold7.t159	GO:1901576	organic substance biosynthetic process	Biological Process
scaffold7.t159	GO:0044260	cellular macromolecule metabolic process	Biological Process
scaffold7.t159	GO:0018130	heterocycle biosynthetic process	Biological Process
scaffold7.t159	GO:0034654	nucleobase-containing compound biosynthetic process	Biological Process
scaffold7.t159	GO:0016070	RNA metabolic process	Biological Process
scaffold7.t159	GO:0044271	cellular nitrogen compound biosynthetic process	Biological Process
scaffold7.t159	GO:0032774	RNA biosynthetic process	Biological Process
scaffold7.t159	GO:0044249	cellular biosynthetic process	Biological Process
scaffold7.t159	GO:0034641	cellular nitrogen compound metabolic process	Biological Process
scaffold7.t159	GO:0034645	cellular macromolecule biosynthetic process	Biological Process
scaffold7.t159	GO:0006139	nucleobase-containing compound metabolic process	Biological Process
scaffold7.t159	GO:0006725	cellular aromatic compound metabolic process	Biological Process
scaffold7.t159	GO:0043170	macromolecule metabolic process	Biological Process
scaffold7.t159	GO:0090304	nucleic acid metabolic process	Biological Process
scaffold7.t159	GO:0010467	gene expression	Biological Process
scaffold7.t159	GO:0009058	biosynthetic process	Biological Process
scaffold7.t159	GO:0009059	macromolecule biosynthetic process	Biological Process
scaffold7.t159	GO:0005488	binding	Molecular Function
scaffold7.t159	GO:0003676	nucleic acid binding	Molecular Function
scaffold7.t159	GO:0003677	DNA binding	Molecular Function
scaffold7.t159	GO:1901363	heterocyclic compound binding	Molecular Function
scaffold7.t159	GO:0046872	metal ion binding	Molecular Function
scaffold7.t159	GO:0097159	organic cyclic compound binding	Molecular Function
scaffold7.t159	GO:0043169	cation binding	Molecular Function
scaffold7.t159	GO:0046914	transition metal ion binding	Molecular Function
scaffold7.t159	GO:0043167	ion binding	Molecular Function
scaffold7.t159	GO:0008270	zinc ion binding	Molecular Function
scaffold7.t159	GO:0001071	nucleic acid binding transcription factor activity	Molecular Function
scaffold7.t159	GO:0003700	sequence-specific DNA binding transcription factor activity	Molecular Function
scaffold7.t159	GO:0000981	sequence-specific DNA binding RNA polymerase II transcription factor activity	Molecular Function
scaffold7.t159	GO:0043565	sequence-specific DNA binding	Molecular Function
scaffold7.t159	GO:0001012	RNA polymerase II regulatory region DNA binding	Molecular Function
scaffold7.t159	GO:0001159	core promoter proximal region DNA binding	Molecular Function
scaffold7.t159	GO:0000987	core promoter proximal region sequence-specific DNA binding	Molecular Function
scaffold7.t159	GO:0000976	transcription regulatory region sequence-specific DNA binding	Molecular Function
scaffold7.t159	GO:0000982	RNA polymerase II core promoter proximal region sequence-specific DNA binding transcription factor activity	Molecular Function
scaffold7.t159	GO:0001067	regulatory region nucleic acid binding	Molecular Function
scaffold7.t159	GO:0044212	transcription regulatory region DNA binding	Molecular Function
scaffold7.t159	GO:0000977	RNA polymerase II regulatory region sequence-specific DNA binding	Molecular Function
scaffold7.t159	GO:0000975	regulatory region DNA binding	Molecular Function
scaffold7.t159	GO:0000978	RNA polymerase II core promoter proximal region sequence-specific DNA binding	Molecular Function
scaffold7.t159	GO:0044464	cell part	Cellular Component
scaffold7.t159	GO:0005623	cell	Cellular Component
scaffold7.t159	GO:0005622	intracellular	Cellular Component
scaffold7.t159	GO:0044424	intracellular part	Cellular Component
scaffold7.t159	GO:0043231	intracellular membrane-bounded organelle	Cellular Component
scaffold7.t159	GO:0005634	nucleus	Cellular Component
scaffold7.t159	GO:0043229	intracellular organelle	Cellular Component
scaffold7.t159	GO:0043227	membrane-bounded organelle	Cellular Component
scaffold7.t159	GO:0043226	organelle	Cellular Component
scaffold1.t563	GO:0020037	heme binding	Molecular Function
scaffold1.t563	GO:0046906	tetrapyrrole binding	Molecular Function
scaffold1.t563	GO:0097159	organic cyclic compound binding	Molecular Function
scaffold1.t563	GO:0005488	binding	Molecular Function
scaffold1.t563	GO:1901363	heterocyclic compound binding	Molecular Function
scaffold1.t563	GO:0043169	cation binding	Molecular Function
scaffold1.t563	GO:0043167	ion binding	Molecular Function
scaffold1.t563	GO:0046872	metal ion binding	Molecular Function
scaffold2.t239	GO:0044710	single-organism metabolic process	Biological Process
scaffold2.t239	GO:0008152	metabolic process	Biological Process
scaffold2.t239	GO:0055114	oxidation-reduction process	Biological Process
scaffold2.t239	GO:0009987	cellular process	Biological Process
scaffold2.t239	GO:0044237	cellular metabolic process	Biological Process
scaffold2.t239	GO:0044281	small molecule metabolic process	Biological Process
scaffold2.t239	GO:0044283	small molecule biosynthetic process	Biological Process
scaffold2.t239	GO:0006091	generation of precursor metabolites and energy	Biological Process
scaffold2.t239	GO:1901362	organic cyclic compound biosynthetic process	Biological Process
scaffold2.t239	GO:1901360	organic cyclic compound metabolic process	Biological Process
scaffold2.t239	GO:1901576	organic substance biosynthetic process	Biological Process
scaffold2.t239	GO:0044711	single-organism biosynthetic process	Biological Process
scaffold2.t239	GO:0071704	organic substance metabolic process	Biological Process
scaffold2.t239	GO:0022900	electron transport chain	Biological Process
scaffold2.t239	GO:0008610	lipid biosynthetic process	Biological Process
scaffold2.t239	GO:0016126	sterol biosynthetic process	Biological Process
scaffold2.t239	GO:0016125	sterol metabolic process	Biological Process
scaffold2.t239	GO:0006629	lipid metabolic process	Biological Process
scaffold2.t239	GO:0046165	alcohol biosynthetic process	Biological Process
scaffold2.t239	GO:0009058	biosynthetic process	Biological Process
scaffold2.t239	GO:0008202	steroid metabolic process	Biological Process
scaffold2.t239	GO:0044238	primary metabolic process	Biological Process
scaffold2.t239	GO:0006066	alcohol metabolic process	Biological Process
scaffold2.t239	GO:0006694	steroid biosynthetic process	Biological Process
scaffold2.t239	GO:1901617	organic hydroxy compound biosynthetic process	Biological Process
scaffold2.t239	GO:1901615	organic hydroxy compound metabolic process	Biological Process
scaffold2.t239	GO:0020037	heme binding	Molecular Function
scaffold2.t239	GO:0046906	tetrapyrrole binding	Molecular Function
scaffold2.t239	GO:0097159	organic cyclic compound binding	Molecular Function
scaffold2.t239	GO:0005488	binding	Molecular Function
scaffold2.t239	GO:1901363	heterocyclic compound binding	Molecular Function
scaffold2.t239	GO:0043167	ion binding	Molecular Function
scaffold2.t239	GO:0043169	cation binding	Molecular Function
scaffold2.t239	GO:0046872	metal ion binding	Molecular Function
scaffold2.t239	GO:0009055	electron carrier activity	Molecular Function
scaffold2.t239	GO:0016020	membrane	Cellular Component
scaffold2.t239	GO:0005783	endoplasmic reticulum	Cellular Component
scaffold2.t239	GO:0031090	organelle membrane	Cellular Component
scaffold2.t239	GO:0043231	intracellular membrane-bounded organelle	Cellular Component
scaffold2.t239	GO:0044425	membrane part	Cellular Component
scaffold2.t239	GO:0005789	endoplasmic reticulum membrane	Cellular Component
scaffold2.t239	GO:0042175	nuclear outer membrane-endoplasmic reticulum membrane network	Cellular Component
scaffold2.t239	GO:0043229	intracellular organelle	Cellular Component
scaffold2.t239	GO:0043227	membrane-bounded organelle	Cellular Component
scaffold2.t239	GO:0043226	organelle	Cellular Component
scaffold2.t239	GO:0005737	cytoplasm	Cellular Component
scaffold2.t239	GO:0044432	endoplasmic reticulum part	Cellular Component
scaffold2.t239	GO:0012505	endomembrane system	Cellular Component
scaffold2.t239	GO:0044464	cell part	Cellular Component
scaffold2.t239	GO:0005623	cell	Cellular Component
scaffold2.t239	GO:0005622	intracellular	Cellular Component
scaffold2.t239	GO:0044446	intracellular organelle part	Cellular Component
scaffold2.t239	GO:0044444	cytoplasmic part	Cellular Component
scaffold2.t239	GO:0044424	intracellular part	Cellular Component
scaffold2.t239	GO:0044422	organelle part	Cellular Component
scaffold2.t239	GO:0031224	intrinsic to membrane	Cellular Component
scaffold2.t239	GO:0016021	integral to membrane	Cellular Component
scaffold6.t18	GO:0044710	single-organism metabolic process	Biological Process
scaffold6.t18	GO:0008152	metabolic process	Biological Process
scaffold6.t18	GO:0055114	oxidation-reduction process	Biological Process
scaffold6.t18	GO:0009987	cellular process	Biological Process
scaffold6.t18	GO:0044237	cellular metabolic process	Biological Process
scaffold6.t18	GO:0044281	small molecule metabolic process	Biological Process
scaffold6.t18	GO:0044283	small molecule biosynthetic process	Biological Process
scaffold6.t18	GO:0006091	generation of precursor metabolites and energy	Biological Process
scaffold6.t18	GO:1901362	organic cyclic compound biosynthetic process	Biological Process
scaffold6.t18	GO:1901360	organic cyclic compound metabolic process	Biological Process
scaffold6.t18	GO:1901576	organic substance biosynthetic process	Biological Process
scaffold6.t18	GO:0044711	single-organism biosynthetic process	Biological Process
scaffold6.t18	GO:0071704	organic substance metabolic process	Biological Process
scaffold6.t18	GO:0022900	electron transport chain	Biological Process
scaffold6.t18	GO:0008610	lipid biosynthetic process	Biological Process
scaffold6.t18	GO:0016126	sterol biosynthetic process	Biological Process
scaffold6.t18	GO:0016125	sterol metabolic process	Biological Process
scaffold6.t18	GO:0006629	lipid metabolic process	Biological Process
scaffold6.t18	GO:0046165	alcohol biosynthetic process	Biological Process
scaffold6.t18	GO:0009058	biosynthetic process	Biological Process
scaffold6.t18	GO:0008202	steroid metabolic process	Biological Process
scaffold6.t18	GO:0044238	primary metabolic process	Biological Process
scaffold6.t18	GO:0006066	alcohol metabolic process	Biological Process
scaffold6.t18	GO:0006694	steroid biosynthetic process	Biological Process
scaffold6.t18	GO:1901617	organic hydroxy compound biosynthetic process	Biological Process
scaffold6.t18	GO:1901615	organic hydroxy compound metabolic process	Biological Process
scaffold6.t18	GO:0020037	heme binding	Molecular Function
scaffold6.t18	GO:0046906	tetrapyrrole binding	Molecular Function
scaffold6.t18	GO:0097159	organic cyclic compound binding	Molecular Function
scaffold6.t18	GO:0005488	binding	Molecular Function
scaffold6.t18	GO:1901363	heterocyclic compound binding	Molecular Function
scaffold6.t18	GO:0043167	ion binding	Molecular Function
scaffold6.t18	GO:0043169	cation binding	Molecular Function
scaffold6.t18	GO:0046872	metal ion binding	Molecular Function
scaffold6.t18	GO:0009055	electron carrier activity	Molecular Function
scaffold6.t18	GO:0016020	membrane	Cellular Component
scaffold6.t18	GO:0005783	endoplasmic reticulum	Cellular Component
scaffold6.t18	GO:0031090	organelle membrane	Cellular Component
scaffold6.t18	GO:0043231	intracellular membrane-bounded organelle	Cellular Component
scaffold6.t18	GO:0044425	membrane part	Cellular Component
scaffold6.t18	GO:0005789	endoplasmic reticulum membrane	Cellular Component
scaffold6.t18	GO:0042175	nuclear outer membrane-endoplasmic reticulum membrane network	Cellular Component
scaffold6.t18	GO:0043229	intracellular organelle	Cellular Component
scaffold6.t18	GO:0043227	membrane-bounded organelle	Cellular Component
scaffold6.t18	GO:0043226	organelle	Cellular Component
scaffold6.t18	GO:0005737	cytoplasm	Cellular Component
[truncated: 2,239 more rows]
