# Supplementary material for: The first rare case of Candida palmioleophila infection reported in China and its genomic evolution in a human host environment
Source: Front Microbiol. 2023 Jul 26;14:1165721. doi: 10.3389/fmicb.2023.1165721 (PMC10469324; doi:10.3389/fmicb.2023.1165721)
Supplement: Supplementary file 10 [file Table_10.XLSX]

## Sheet: NR
orf_name	Query_length	Query_start	Query_end	Hit_name	Hit_description	Hit_length	Hit_start	Hit_end	Aln_length	Identity	Evalue
scaffold3.t648	644	232	534	XP_025343684.1	hypothetical protein CXQ85_002463 [[Candida] haemuloni] KAF3989365.1 hypothetical protein FT663_03641 [[Candida] haemuloni var. vulneris] KAF3993898.1 hypothetical protein FT662_00346 [[Candida] haemuloni var. vulneris] PVH22744.1 hypothetical protein CXQ85_002463 [[Candida] haemuloni]	583	210	528	323	35.9133	1.8e-46
scaffold6.t235	404	3	402	KAG2734883.1	hypothetical protein G9P44_002889 [Scheffersomyces stipitis]	420	7	419	417	47.482	5.2e-107		description	Class
scaffold6.t338	565	17	528	KAG2731079.1	hypothetical protein G9P44_006228 [Scheffersomyces stipitis]	570	30	522	529	48.0151	3.05e-143
scaffold1.t984	491	16	388	GEQ71140.1	hypothetical protein JCM33374_g4821 [Metschnikowia sp. JCM 33374]	534	55	477	425	31.7647	3.39e-45
scaffold2.t524	539	17	430	EDK37827.2	hypothetical protein PGUG_01925 [Meyerozyma guilliermondii ATCC 6260]	549	35	489	459	29.8475	2.7e-54
scaffold3.t156	535	11	438	XP_456845.2	DEHA2A11858p [Debaryomyces hansenii CBS767] CAG84820.2 DEHA2A11858p [Debaryomyces hansenii CBS767]	566	25	530	507	40.6312	3.64e-104
scaffold2.t75	719	21	718	XP_002770065.1	DEHA2B02772p [Debaryomyces hansenii CBS767] CAR65435.1 DEHA2B02772p [Debaryomyces hansenii CBS767]	710	21	710	699	56.2232	5.3e-292
scaffold1.t898	634	11	633	CCE83877.1	Piso0_004472 [Millerozyma farinosa CBS 7064] CCE84908.1 Piso0_004472 [Millerozyma farinosa CBS 7064]	749	93	749	658	50.152	8.11e-213
scaffold1.t899	638	2	637	KAF6052157.1	FAD-binding domain family protein [Candida parapsilosis] KAF6052346.1 FAD-binding domain family protein [Candida parapsilosis] KAF6053959.1 FAD-binding domain family protein [Candida parapsilosis] KAF6064122.1 FAD-binding domain family protein [Candida parapsilosis]	742	68	742	676	46.7456	2.99e-212
scaffold2.t74	723	1	722	KAG2733515.1	hypothetical protein G9P44_003040 [Scheffersomyces stipitis]	702	1	702	723	55.74	4.62e-292
scaffold9.t5	944	3	943	KAG2733590.1	hypothetical protein G9P44_003115 [Scheffersomyces stipitis]	1033	2	1033	1048	37.4046	2.67e-213
scaffold3.t531	1094	8	985	KAG2734043.1	hypothetical protein G9P44_003568 [Scheffersomyces stipitis]	1255	93	1122	1066	43.9024	1.22e-269
scaffold5.t372	1132	10	1128	XP_001383135.2	Fungal transcriptional regulatory protein [Scheffersomyces stipitis CBS 6054] ABN65106.2 Fungal transcriptional regulatory protein [Scheffersomyces stipitis CBS 6054]	1080	17	1080	1174	39.6934	6.05e-245
scaffold5.t373	794	8	789	XP_001383135.2	Fungal transcriptional regulatory protein [Scheffersomyces stipitis CBS 6054] ABN65106.2 Fungal transcriptional regulatory protein [Scheffersomyces stipitis CBS 6054]	1080	273	1079	827	48.0048	2.82e-236
scaffold5.t44	338	3	336	XP_034012533.1	uncharacterized protein DIURU_002681 [Diutina rugosa] KAA8902785.1 hypothetical protein DIURU_002681 [Diutina rugosa]	335	2	334	334	69.7605	2.59e-166
scaffold7.t9	339	6	338	XP_034013129.1	uncharacterized protein DIURU_001996 [Diutina rugosa] KAA8904044.1 hypothetical protein DIURU_001996 [Diutina rugosa]	336	4	336	334	62.8743	1.26e-143
scaffold1.t650	272	3	269	RLV83859.1	Ammonia transport outward protein 2 [Meyerozyma sp. JA9]	271	5	271	267	79.4007	1.15e-146
scaffold2.t293	265	1	260	KAG2733321.1	hypothetical protein G9P44_004311 [Scheffersomyces stipitis]	264	1	261	262	46.5649	2.98e-71
scaffold2.t615	259	1	257	XP_001384102.2	accumulation of dyads [Scheffersomyces stipitis CBS 6054] ABN66073.2 accumulation of dyads [Scheffersomyces stipitis CBS 6054] KAG2733175.1 hypothetical protein G9P44_004165 [Scheffersomyces stipitis]	258	1	258	260	71.9231	7.31e-125
scaffold2.t526	793	64	765	KAG2734025.1	hypothetical protein G9P44_003550 [Scheffersomyces stipitis]	812	83	782	716	42.0391	5.15e-190
scaffold3.t699	876	30	866	XP_001387292.2	protein involved in mannose metabolism and cell wall synthesis, partial [Scheffersomyces stipitis CBS 6054] EAZ63269.2 protein involved in mannose metabolism and cell wall synthesis, partial [Scheffersomyces stipitis CBS 6054]	911	75	911	861	53.4262	1.79e-267
scaffold1.t268	1437	11	1432	KAG2733638.1	hypothetical protein G9P44_003163 [Scheffersomyces stipitis]	1488	43	1478	1437	64.9269	0
scaffold1.t947	1496	14	1490	XP_001386431.2	Multidrug resistance protein [Scheffersomyces stipitis CBS 6054] ABN68402.2 Multidrug resistance protein [Scheffersomyces stipitis CBS 6054]	1505	25	1502	1481	76.1648	0
scaffold6.t253	1446	11	1433	KAG2733638.1	hypothetical protein G9P44_003163 [Scheffersomyces stipitis]	1488	43	1479	1439	58.0264	0
scaffold4.t182	1452	12	370	AIZ50150.1	putative adhesin, partial [Candida orthopsilosis]	408	17	377	364	53.022	4.31e-115
scaffold8.t168	568	3	115	AIZ50150.1	putative adhesin, partial [Candida orthopsilosis]	408	242	351	113	36.2832	6.28e-11
scaffold1.t1009	903	7	902	XP_020066854.1	OPT-domain-containing protein [Suhomyces tanzawaensis NRRL Y-17324] ODV81732.1 OPT-domain-containing protein [Suhomyces tanzawaensis NRRL Y-17324]	895	8	895	904	66.4823	0
scaffold2.t245	913	19	912	KAG2734253.1	hypothetical protein G9P44_002259 [Scheffersomyces stipitis]	910	32	910	896	63.6161	0
scaffold2.t287	492	11	491	XP_001385553.2	putative allantoate permease [Scheffersomyces stipitis CBS 6054] ABN67524.2 putative allantoate permease [Scheffersomyces stipitis CBS 6054] KAG2732152.1 hypothetical protein G9P44_004569 [Scheffersomyces stipitis]	504	22	504	485	69.6907	1.25e-233
scaffold2.t665	528	1	525	RCK65780.1	Allantoate permease [Candida viswanathii]	525	1	523	528	60.7955	1.71e-219
scaffold2.t408	661	59	653	XP_458653.2	DEHA2D04290p [Debaryomyces hansenii CBS767] CAG86792.2 DEHA2D04290p [Debaryomyces hansenii CBS767]	704	75	691	623	41.4125	7.8e-165
scaffold4.t177	682	74	679	XP_458653.2	DEHA2D04290p [Debaryomyces hansenii CBS767] CAG86792.2 DEHA2D04290p [Debaryomyces hansenii CBS767]	704	70	694	634	41.4826	5.53e-162
scaffold3.t417	412	1	411	XP_457883.2	DEHA2C04554p [Debaryomyces hansenii CBS767] CAG85929.2 DEHA2C04554p [Debaryomyces hansenii CBS767]	411	1	410	411	64.7202	4.87e-204
scaffold1.t336	237	1	236	XP_001486854.1	hypothetical protein PGUG_00231 [Meyerozyma guilliermondii ATCC 6260] EDK36133.1 hypothetical protein PGUG_00231 [Meyerozyma guilliermondii ATCC 6260]	227	1	227	245	48.9796	1.83e-12
scaffold3.t381	380	24	219	XP_020065738.1	uncharacterized protein CANTADRAFT_88546 [Suhomyces tanzawaensis NRRL Y-17324] ODV80616.1 hypothetical protein CANTADRAFT_88546 [Suhomyces tanzawaensis NRRL Y-17324]	406	31	276	246	45.935	3.63e-30
scaffold3.t385	164	1	78	XP_020065744.1	uncharacterized protein CANTADRAFT_165050 [Suhomyces tanzawaensis NRRL Y-17324] ODV80622.1 hypothetical protein CANTADRAFT_165050 [Suhomyces tanzawaensis NRRL Y-17324]	219	1	78	78	67.9487	6.44e-22
scaffold2.t255	560	97	558	XP_457916.2	DEHA2C05280p [Debaryomyces hansenii CBS767] CAG85967.2 DEHA2C05280p [Debaryomyces hansenii CBS767]	543	18	540	555	43.2432	2.04e-89
scaffold3.t280	384	2	276	XP_020063055.1	uncharacterized protein CANTADRAFT_7408 [Suhomyces tanzawaensis NRRL Y-17324] ODV77933.1 hypothetical protein CANTADRAFT_7408 [Suhomyces tanzawaensis NRRL Y-17324]	504	53	329	311	40.5145	1.23e-41
scaffold1.t960	274	1	203	XP_034013468.1	uncharacterized protein DIURU_001510 [Diutina rugosa] KAA8905082.1 hypothetical protein DIURU_001510 [Diutina rugosa]	359	1	205	205	66.8293	1e-96
scaffold1.t961	201	1	200	XP_001386485.1	protoplast secreted protein 2 precursor [Scheffersomyces stipitis CBS 6054] ABN68456.1 protoplast secreted protein 2 precursor [Scheffersomyces stipitis CBS 6054] KAG2730914.1 hypothetical protein G9P44_006063 [Scheffersomyces stipitis]	200	1	200	200	84.5	7.12e-122
scaffold4.t461	318	1	314	XP_020064478.1	phosphoglycerate mutase [Suhomyces tanzawaensis NRRL Y-17324] ODV79356.1 phosphoglycerate mutase [Suhomyces tanzawaensis NRRL Y-17324]	318	1	317	320	63.75	8.56e-144
scaffold6.t6	546	7	545	XP_025343398.1	hypothetical protein CXQ85_005027 [[Candida] haemuloni] KAF3985097.1 hypothetical protein FT662_05357 [[Candida] haemuloni var. vulneris] KAF3989438.1 hypothetical protein FT663_03635 [[Candida] haemuloni var. vulneris] PVH22458.1 hypothetical protein CXQ85_005027 [[Candida] haemuloni]	553	8	553	550	71.0909	1.61e-281
scaffold1.t158	709	1	706	XP_020065912.1	ubiquitination pathway protein [Suhomyces tanzawaensis NRRL Y-17324] ODV80790.1 ubiquitination pathway protein [Suhomyces tanzawaensis NRRL Y-17324]	768	37	757	735	50.7483	1.83e-249
scaffold1.t159	735	19	733	XP_020065911.1	BUL1-like protein [Suhomyces tanzawaensis NRRL Y-17324] ODV80789.1 BUL1-like protein [Suhomyces tanzawaensis NRRL Y-17324]	734	11	734	728	55.2198	1.38e-292
scaffold3.t249	764	29	763	KAG2733470.1	hypothetical protein G9P44_002995 [Scheffersomyces stipitis]	745	8	745	749	45.7944	2.56e-213
scaffold1.t3	249	12	137	XP_025339514.1	uncharacterized protein CXQ87_001505 [[Candida] duobushaemulonis] PVH18574.1 hypothetical protein CXQ87_001505 [[Candida] duobushaemulonis]	212	7	133	127	53.5433	2.45e-39
scaffold4.t543	466	2	450	XP_007374613.1	hypothetical protein SPAPADRAFT_60405 [Spathaspora passalidarum NRRL Y-27907] EGW33098.1 hypothetical protein SPAPADRAFT_60405 [Spathaspora passalidarum NRRL Y-27907]	454	3	448	451	58.0931	5.44e-170
scaffold7.t81	558	12	536	XP_001386473.2	GABA-specific transport protein [Scheffersomyces stipitis CBS 6054] ABN68444.2 GABA-specific transport protein [Scheffersomyces stipitis CBS 6054] KAG2731093.1 hypothetical protein G9P44_006242 [Scheffersomyces stipitis]	547	1	525	527	64.7059	8.54e-250
scaffold1.t906	568	1	564	EMG45886.1	hypothetical protein G210_3898 [Candida maltosa Xu316]	575	5	574	570	66.4912	6.28e-283
scaffold6.t5	550	1	549	KAG2733183.1	hypothetical protein G9P44_004173 [Scheffersomyces stipitis]	548	1	548	549	67.031	4.44e-274
scaffold9.t69	547	12	546	XP_015464794.1	uncharacterized protein AC631_05548 [Debaryomyces fabryi] KRZ98691.1 hypothetical protein AC631_05548 [Debaryomyces fabryi]	544	9	544	536	63.806	1.2e-255
scaffold1.t436	713	7	710	XP_001387468.2	sphingomyelin phosphodiesterase [Scheffersomyces stipitis CBS 6054] EAZ63445.2 sphingomyelin phosphodiesterase [Scheffersomyces stipitis CBS 6054] KAG2734926.1 hypothetical protein G9P44_001140 [Scheffersomyces stipitis]	708	11	708	706	59.7734	0
scaffold4.t279	401	2	400	XP_006684818.1	alpha-1,2-mannosyltransferase [Yamadazyma tenuis ATCC 10573] XP_006684819.1 uncharacterized protein CANTEDRAFT_112797 [Yamadazyma tenuis ATCC 10573] EGV66244.1 alpha-1,2-mannosyltransferase [Yamadazyma tenuis ATCC 10573] EGV66245.1 hypothetical protein CANTEDRAFT_112797 [Yamadazyma tenuis ATCC 10573]	406	3	406	406	69.7044	1.78e-216
scaffold4.t308	513	1	508	XP_006684816.1	glycosyl transferase [Yamadazyma tenuis ATCC 10573] EGV66242.1 glycosyl transferase [Yamadazyma tenuis ATCC 10573]	484	1	480	523	58.1262	1.93e-209
scaffold4.t76	603	39	576	XP_001386130.2	MDR transporter [Scheffersomyces stipitis CBS 6054] ABN68101.2 MDR transporter [Scheffersomyces stipitis CBS 6054] KAG2734294.1 hypothetical protein G9P44_002300 [Scheffersomyces stipitis]	627	44	581	538	66.171	8.45e-255
scaffold2.t513	293	1	290	XP_015468760.1	uncharacterized protein AC631_01547 [Debaryomyces fabryi] KSA02658.1 hypothetical protein AC631_01547 [Debaryomyces fabryi]	294	1	292	292	69.1781	1.03e-139
scaffold3.t205	580	7	577	KAG2734965.1	hypothetical protein G9P44_001179 [Scheffersomyces stipitis]	553	5	550	571	64.6235	4.75e-254
scaffold3.t342	579	1	578	XP_462366.2	DEHA2G19008p [Debaryomyces hansenii CBS767] CAG90873.2 DEHA2G19008p [Debaryomyces hansenii CBS767]	577	1	576	578	60.0346	7.46e-259
scaffold2.t286	292	127	291	XP_001385889.2	calcineurin responsive zinc-finger, partial [Scheffersomyces stipitis CBS 6054] ABN67860.2 calcineurin responsive zinc-finger, partial [Scheffersomyces stipitis CBS 6054]	225	45	225	181	68.5083	1.92e-53
scaffold5.t176	578	60	577	XP_034013762.1	uncharacterized protein DIURU_001405 [Diutina rugosa] KAA8905602.1 hypothetical protein DIURU_001405 [Diutina rugosa]	599	48	564	518	66.9884	1.63e-253
scaffold6.t7	463	1	459	XP_002546108.1	hypothetical protein CTRG_00890 [Candida tropicalis MYA-3404] EER36150.1 hypothetical protein CTRG_00890 [Candida tropicalis MYA-3404] KAG4410270.1 hypothetical protein JTP64_000908 [Candida tropicalis]	465	1	462	465	58.9247	1.02e-203
scaffold2.t186	537	34	536	XP_034011383.1	uncharacterized protein DIURU_003806 [Diutina rugosa] KAA8900383.1 hypothetical protein DIURU_003806 [Diutina rugosa]	543	41	543	503	85.8847	0
scaffold4.t406	408	1	405	EDK41027.2	hypothetical protein PGUG_05125 [Meyerozyma guilliermondii ATCC 6260]	409	1	405	405	59.7531	1.6e-172
scaffold3.t698	565	1	561	XP_007373162.1	pyruvate decarboxylase [Spathaspora passalidarum NRRL Y-27907] EGW35750.1 pyruvate decarboxylase [Spathaspora passalidarum NRRL Y-27907]	566	1	562	562	79.8932	0
scaffold5.t412	117	1	116	XP_007375476.1	hypothetical protein SPAPADRAFT_71679 [Spathaspora passalidarum NRRL Y-27907] EGW32200.1 hypothetical protein SPAPADRAFT_71679 [Spathaspora passalidarum NRRL Y-27907]	880	759	880	133	40.6015	3.11e-16
scaffold1.t824	162	3	160	EMG45742.1	Glutathione peroxidase [Candida maltosa Xu316]	161	4	161	158	83.5443	8.17e-93
scaffold4.t399	315	1	313	XP_007374448.1	hypothetical protein SPAPADRAFT_60276 [Spathaspora passalidarum NRRL Y-27907] EGW32933.1 hypothetical protein SPAPADRAFT_60276 [Spathaspora passalidarum NRRL Y-27907]	317	1	317	318	60.3774	3.8e-139
scaffold5.t13	717	3	714	XP_002421779.1	actin-regulating kinase, putative [Candida dubliniensis CD36] CAX39721.1 actin-regulating kinase, putative [Candida dubliniensis CD36]	694	5	692	733	54.161	1.64e-215
scaffold1.t1017	335	1	334	KAG2731802.1	hypothetical protein G9P44_005389 [Scheffersomyces stipitis]	334	1	332	334	59.5808	3.43e-137
scaffold3.t11	374	1	373	XP_020064866.1	low affinity zinc transporter [Suhomyces tanzawaensis NRRL Y-17324] ODV79744.1 low affinity zinc transporter [Suhomyces tanzawaensis NRRL Y-17324]	376	1	376	379	66.4908	3.37e-174
scaffold3.t478	641	1	627	RLV85488.1	Transcription factor SFL2 [Meyerozyma sp. JA9]	636	1	611	693	36.7965	2.54e-70
scaffold8.t86	909	2	908	XP_020066292.1	DUF221-domain-containing protein [Suhomyces tanzawaensis NRRL Y-17324] ODV81170.1 DUF221-domain-containing protein [Suhomyces tanzawaensis NRRL Y-17324]	907	3	907	914	61.3786	0
scaffold1.t782	444	1	442	EMG46580.1	Regulatory protein MIG1, partial [Candida maltosa Xu316]	507	1	506	543	42.9098	3.18e-56
scaffold1.t1089	105	1	104	KAF6070158.1	glutaredoxin [Candida albicans]	104	1	104	104	79.8077	3.64e-53
scaffold4.t538	201	3	193	XP_006685453.1	uncharacterized protein CANTEDRAFT_113429 [Yamadazyma tenuis ATCC 10573] EGV64647.1 hypothetical protein CANTEDRAFT_113429 [Yamadazyma tenuis ATCC 10573]	201	4	201	202	54.4554	3.35e-69
scaffold2.t328	156	1	155	XP_001385840.2	succinate dehydrogenase membrane anchor subunit [Scheffersomyces stipitis CBS 6054] ABN67811.2 succinate dehydrogenase membrane anchor subunit [Scheffersomyces stipitis CBS 6054] KAG2732269.1 hypothetical protein G9P44_004686 [Scheffersomyces stipitis]	162	1	162	162	69.7531	2.82e-78
scaffold2.t625	300	32	287	EEQ45916.1	conserved hypothetical protein [Candida albicans WO-1] KAF6063461.1 hypothetical protein FOB64_005101 [Candida albicans] KGQ96374.1 hypothetical protein MEU_01908 [Candida albicans P37005] KGR00118.1 hypothetical protein MG1_01938 [Candida albicans GC75] KGR12265.1 hypothetical protein MG5_01908 [Candida albicans P57072] KGR20860.1 hypothetical protein MG9_01924 [Candida albicans P37037] KGU11619…	287	26	285	272	56.9853	2.35e-77
scaffold3.t354	455	8	283	XP_034013260.1	uncharacterized protein DIURU_001935 [Diutina rugosa] KAA8904354.1 hypothetical protein DIURU_001935 [Diutina rugosa]	484	10	287	278	67.9856	6.96e-129
scaffold6.t47	545	1	511	XP_001384771.2	glycerophosphoinositol permease [Scheffersomyces stipitis CBS 6054] ABN66742.2 glycerophosphoinositol permease [Scheffersomyces stipitis CBS 6054]	515	1	501	512	70.1172	7.51e-261
scaffold7.t186	115	13	97	XP_020064693.1	uncharacterized protein CANTADRAFT_5306 [Suhomyces tanzawaensis NRRL Y-17324] ODV79571.1 hypothetical protein CANTADRAFT_5306 [Suhomyces tanzawaensis NRRL Y-17324]	123	13	97	86	47.6744	1.12e-12
scaffold1.t13	363	23	308	CCE89067.1	Piso0_001865 [Millerozyma farinosa CBS 7064]	606	230	515	299	60.2007	8.73e-91
scaffold1.t721	135	15	134	XP_457224.2	DEHA2B06050p [Debaryomyces hansenii CBS767] CAG85219.2 DEHA2B06050p [Debaryomyces hansenii CBS767]	153	34	153	120	87.5	1.93e-73
scaffold2.t66	714	1	713	XP_020066866.1	uncharacterized protein CANTADRAFT_87707 [Suhomyces tanzawaensis NRRL Y-17324] ODV81744.1 hypothetical protein CANTADRAFT_87707 [Suhomyces tanzawaensis NRRL Y-17324]	705	1	705	785	38.0892	3.22e-100
scaffold3.t456	251	5	197	XP_001485326.1	hypothetical protein PGUG_03055 [Meyerozyma guilliermondii ATCC 6260] EDK38957.1 hypothetical protein PGUG_03055 [Meyerozyma guilliermondii ATCC 6260]	233	11	183	196	34.6939	5.97e-24
scaffold3.t647	630	29	626	XP_001383497.2	Predicted transporter ADD1 (major facilitator superfamily) [Scheffersomyces stipitis CBS 6054] ABN65468.2 Predicted transporter ADD1 (major facilitator superfamily) [Scheffersomyces stipitis CBS 6054]	624	24	620	612	48.366	4.68e-182
scaffold4.t374	357	1	335	XP_034011005.1	uncharacterized protein DIURU_004271 [Diutina rugosa] KAA8899604.1 hypothetical protein DIURU_004271 [Diutina rugosa]	437	89	416	335	49.2537	1.94e-106
scaffold6.t67	367	1	365	XP_024712073.1	hypothetical protein C7M61_004371 [[Candida] pseudohaemulonii] PSK35582.1 hypothetical protein C7M61_004371 [[Candida] pseudohaemulonii]	366	1	365	366	70.2186	2.12e-187
scaffold6.t291	322	14	299	RLV92789.1	putative oxidoreductase [Spathaspora sp. JA1]	335	11	296	286	63.986	3.89e-133
scaffold9.t2	449	59	448	KAG2733390.1	hypothetical protein G9P44_002915 [Scheffersomyces stipitis]	499	95	499	427	44.9649	1.55e-68
scaffold1.t299	83	1	82	XP_459483.1	40S ribosomal protein S27 [Debaryomyces hansenii CBS767] CAG87701.1 DEHA2E03652p [Debaryomyces hansenii CBS767]	82	1	82	82	93.9024	1.7e-50
scaffold1.t432	729	1	727	XP_020066032.1	uncharacterized protein CANTADRAFT_48263 [Suhomyces tanzawaensis NRRL Y-17324] ODV80910.1 hypothetical protein CANTADRAFT_48263 [Suhomyces tanzawaensis NRRL Y-17324]	739	1	738	739	72.6658	0
scaffold3.t704	358	1	357	XP_007373167.1	extracellular signal-regulated kinase [Spathaspora passalidarum NRRL Y-27907] EGW35755.1 extracellular signal-regulated kinase [Spathaspora passalidarum NRRL Y-27907]	359	1	359	360	89.4444	6.83e-233
scaffold6.t44	120	1	119	XP_006688091.1	uncharacterized protein CANTEDRAFT_115373 [Yamadazyma tenuis ATCC 10573] EGV61921.1 hypothetical protein CANTEDRAFT_115373 [Yamadazyma tenuis ATCC 10573]	120	1	119	119	52.1008	7.73e-32
scaffold1.t15	688	3	681	XP_034012997.1	uncharacterized protein DIURU_002303 [Diutina rugosa] KAA8903791.1 hypothetical protein DIURU_002303 [Diutina rugosa]	691	4	655	682	68.915	0
scaffold2.t25	1286	27	1285	XP_001387547.2	protein similar to protein that controls the expression of ADH2, peroxisomal protein genes, and genes required for ethanol, glycerol, and fatty acid utilization, partial [Scheffersomyces stipitis CBS 6054] EAZ63524.2 protein similar to protein that controls the expression of ADH2, peroxisomal protein genes, and genes required for ethanol, glycerol, and fatty acid utilization, partial [Scheffersom…	1211	3	1211	1323	55.48	0
scaffold2.t317	361	120	343	GEQ71532.1	hypothetical protein JCM33374_g5216 [Metschnikowia sp. JCM 33374]	282	45	273	230	43.913	1.68e-54
scaffold4.t292	232	1	227	XP_020066288.1	uncharacterized protein CANTADRAFT_25394 [Suhomyces tanzawaensis NRRL Y-17324] ODV81166.1 hypothetical protein CANTADRAFT_25394 [Suhomyces tanzawaensis NRRL Y-17324]	266	37	265	230	58.2609	5.42e-91
scaffold6.t81	650	6	648	KAG5420764.1	OSM2 [Candida metapsilosis]	647	5	646	647	73.7249	0
scaffold3.t414	563	4	562	KAG2733136.1	hypothetical protein G9P44_004126 [Scheffersomyces stipitis]	587	15	587	573	64.9215	2.89e-247
scaffold5.t127	276	1	275	RLV86363.1	Protein SUR7 [Meyerozyma sp. JA9]	280	1	280	287	56.7944	2.5e-99
scaffold1.t83	325	1	322	XP_003866606.1	Pho100 inducible acid phosphatase [Candida orthopsilosis Co 90-125] CCG21167.1 Pho100 inducible acid phosphatase [Candida orthopsilosis Co 90-125]	326	1	322	324	70.679	7.96e-167
scaffold6.t224	131	1	130	XP_020064982.1	uncharacterized protein CANTADRAFT_5561 [Suhomyces tanzawaensis NRRL Y-17324] ODV79860.1 hypothetical protein CANTADRAFT_5561 [Suhomyces tanzawaensis NRRL Y-17324]	571	441	571	134	76.1194	1.86e-47
scaffold1.t54	507	31	451	XP_001528293.1	hypothetical protein LELG_00813 [Lodderomyces elongisporus NRRL YB-4239] EDK42635.1 hypothetical protein LELG_00813 [Lodderomyces elongisporus NRRL YB-4239]	487	44	461	421	57.4822	4.28e-168
scaffold7.t24	527	1	526	KAG5420522.1	hypothetical protein I9W82_002403 [Candida metapsilosis]	529	1	529	536	64.7388	1.04e-228
scaffold7.t99	298	1	295	RLP65771.1	hypothetical protein L150_04546 [Candida albicans Ca529L]	299	1	299	299	49.8328	1.72e-102
scaffold2.t163	598	15	565	XP_020064755.1	allantoin permease [Suhomyces tanzawaensis NRRL Y-17324] ODV79633.1 allantoin permease [Suhomyces tanzawaensis NRRL Y-17324]	599	16	567	552	74.4565	3.05e-311
scaffold4.t457	336	1	334	XP_020064470.1	glyceraldehyde-3-phosphate dehydrogenase [Suhomyces tanzawaensis NRRL Y-17324] ODV79348.1 glyceraldehyde-3-phosphate dehydrogenase [Suhomyces tanzawaensis NRRL Y-17324]	335	1	334	334	89.521	1.03e-204
scaffold4.t536	210	9	209	XP_020065794.1	uncharacterized protein CANTADRAFT_339044 [Suhomyces tanzawaensis NRRL Y-17324] ODV80672.1 hypothetical protein CANTADRAFT_339044 [Suhomyces tanzawaensis NRRL Y-17324]	219	17	219	203	69.4581	2.52e-94
scaffold5.t355	224	3	180	XP_020076849.1	hypothetical protein HYPBUDRAFT_199049 [Hyphopichia burtonii NRRL Y-1933] ODV67782.1 hypothetical protein HYPBUDRAFT_199049 [Hyphopichia burtonii NRRL Y-1933]	208	5	185	204	51.4706	9.52e-31
scaffold6.t133	420	1	418	XP_020076624.1	hypothetical protein HYPBUDRAFT_161120 [Hyphopichia burtonii NRRL Y-1933] ODV67557.1 hypothetical protein HYPBUDRAFT_161120 [Hyphopichia burtonii NRRL Y-1933]	509	96	508	430	53.9535	7.12e-144
scaffold3.t369	242	1	240	XP_001387570.1	predicted protein [Scheffersomyces stipitis CBS 6054] EAZ63547.1 predicted protein [Scheffersomyces stipitis CBS 6054] KAG2735498.1 hypothetical protein G9P44_001712 [Scheffersomyces stipitis]	237	1	237	240	57.9167	6.91e-102
scaffold8.t22	492	13	491	XP_020065834.1	fumarate hydratase [Suhomyces tanzawaensis NRRL Y-17324] ODV80712.1 fumarate hydratase [Suhomyces tanzawaensis NRRL Y-17324]	490	12	490	479	88.5177	6.76e-307
scaffold2.t18	315	216	300	XP_007372784.1	hypothetical protein SPAPADRAFT_48369 [Spathaspora passalidarum NRRL Y-27907] EGW35372.1 hypothetical protein SPAPADRAFT_48369 [Spathaspora passalidarum NRRL Y-27907]	478	386	470	85	49.4118	1.17e-14
scaffold1.t972	174	1	104	XP_002614790.1	hypothetical protein CLUG_05568 [Clavispora lusitaniae ATCC 42720] KAF5209037.1 hypothetical protein E0198_004951 [Clavispora lusitaniae] EEQ41440.1 hypothetical protein CLUG_05568 [Clavispora lusitaniae ATCC 42720] KAF7581075.1 Seripauperin and TIP1 family protein [Clavispora lusitaniae] OVF06921.1 hypothetical protein A9F13_16g00132 [Clavispora lusitaniae] QFZ29964.1 hypothetical protein EJF14_…	149	1	103	104	51.9231	1.14e-22
scaffold4.t410	213	10	212	OVF11103.1	putative peptidyl-prolyl cis-trans isomerase [Clavispora lusitaniae]	209	10	209	204	78.9216	1.47e-110
scaffold1.t935	356	1	355	XP_020079292.1	Six-hairpin glycosidase [Hyphopichia burtonii NRRL Y-1933] ODV70225.1 Six-hairpin glycosidase [Hyphopichia burtonii NRRL Y-1933]	402	39	400	364	49.1758	6.61e-117

## Sheet: KEGG
orf_name	Class D	Class C	Class B	Class A
scaffold6.t235	K06005 SAP; candidapepsin	01002 Peptidases and inhibitors	Protein families: metabolism	Brite Hierarchies
scaffold6.t338	K06005 SAP; candidapepsin	01002 Peptidases and inhibitors	Protein families: metabolism	Brite Hierarchies
scaffold3.t156	K06009 YPS1_2; yapsin 1/2	04011 MAPK signaling pathway - yeast	Signal transduction	Environmental Information Processing
scaffold3.t156	K06009 YPS1_2; yapsin 1/2	03110 Chaperones and folding catalysts	Protein families: genetic information processing	Brite Hierarchies
scaffold3.t156	K06009 YPS1_2; yapsin 1/2	01002 Peptidases and inhibitors	Protein families: metabolism	Brite Hierarchies
scaffold3.t531	K09247 CYP1, HAP1; heme activator protein 1	03000 Transcription factors	Protein families: genetic information processing	Brite Hierarchies
scaffold5.t44	K17741 GRE2; NADPH-dependent methylglyoxal reductase	00620 Pyruvate metabolism	Carbohydrate metabolism	Metabolism
scaffold5.t44	K17741 GRE2; NADPH-dependent methylglyoxal reductase	00640 Propanoate metabolism	Carbohydrate metabolism	Metabolism
scaffold5.t44	K17741 GRE2; NADPH-dependent methylglyoxal reductase	04011 MAPK signaling pathway - yeast	Signal transduction	Environmental Information Processing
scaffold7.t9	K13082 DFR; bifunctional dihydroflavonol 4-reductase/flavanone 4-reductase	00941 Flavonoid biosynthesis	Biosynthesis of other secondary metabolites	Metabolism
scaffold1.t650	K07034 K07034; uncharacterized protein	99997 Function unknown	Poorly characterized	Not Included in Pathway or Brite
scaffold2.t615	K07034 K07034; uncharacterized protein	99997 Function unknown	Poorly characterized	Not Included in Pathway or Brite
scaffold1.t268	K08712 ABCG2.SNQ2; ATP-binding cassette, subfamily G (WHITE), member 2, SNQ2	02010 ABC transporters	Membrane transport	Environmental Information Processing
scaffold1.t268	K08712 ABCG2.SNQ2; ATP-binding cassette, subfamily G (WHITE), member 2, SNQ2	02000 Transporters	Protein families: signaling and cellular processes	Brite Hierarchies
scaffold1.t947	K08711 ABCG2.PDR, CDR1; ATP-binding cassette, subfamily G (WHITE), member 2, PDR	02010 ABC transporters	Membrane transport	Environmental Information Processing
scaffold1.t947	K08711 ABCG2.PDR, CDR1; ATP-binding cassette, subfamily G (WHITE), member 2, PDR	02000 Transporters	Protein families: signaling and cellular processes	Brite Hierarchies
scaffold4.t182	K22493 ALS; agglutinin-like protein	00537 Glycosylphosphatidylinositol (GPI)-anchored proteins	Protein families: signaling and cellular processes	Brite Hierarchies
scaffold2.t665	K08192 DAL; MFS transporter, ACS family, allantoate permease	02000 Transporters	Protein families: signaling and cellular processes	Brite Hierarchies
scaffold2.t408	K13682 BMT, WRY; beta-1,2-mannosyltransferase	01003 Glycosyltransferases	Protein families: metabolism	Brite Hierarchies
scaffold4.t177	K13682 BMT, WRY; beta-1,2-mannosyltransferase	01003 Glycosyltransferases	Protein families: metabolism	Brite Hierarchies
scaffold3.t417	K00354 E1.6.99.1; NADPH2 dehydrogenase	99980 Enzymes with EC numbers	Unclassified: metabolism	Not Included in Pathway or Brite
scaffold1.t336	K19900 HWP1, RBT1; hyphal wall protein	00537 Glycosylphosphatidylinositol (GPI)-anchored proteins	Protein families: signaling and cellular processes	Brite Hierarchies
scaffold2.t255	K09184 GATAF; GATA-binding protein, other eukaryote	03000 Transcription factors	Protein families: genetic information processing	Brite Hierarchies
scaffold3.t280	K09184 GATAF; GATA-binding protein, other eukaryote	03000 Transcription factors	Protein families: genetic information processing	Brite Hierarchies
scaffold1.t960	K03809 wrbA; NAD(P)H dehydrogenase (quinone)	00130 Ubiquinone and other terpenoid-quinone biosynthesis	Metabolism of cofactors and vitamins	Metabolism
scaffold1.t961	K03809 wrbA; NAD(P)H dehydrogenase (quinone)	00130 Ubiquinone and other terpenoid-quinone biosynthesis	Metabolism of cofactors and vitamins	Metabolism
scaffold6.t6	K08139 HXT; MFS transporter, SP family, sugar:H+ symporter	04113 Meiosis - yeast	Cell growth and death	Cellular Processes
scaffold6.t6	K08139 HXT; MFS transporter, SP family, sugar:H+ symporter	02000 Transporters	Protein families: signaling and cellular processes	Brite Hierarchies
scaffold1.t3	K22494 K22494; CFEM-containing surface protein	00537 Glycosylphosphatidylinositol (GPI)-anchored proteins	Protein families: signaling and cellular processes	Brite Hierarchies
scaffold1.t906	K01426 E3.5.1.4, amiE; amidase	00330 Arginine and proline metabolism	Amino acid metabolism	Metabolism
scaffold1.t906	K01426 E3.5.1.4, amiE; amidase	00627 Aminobenzoate degradation	Xenobiotics biodegradation and metabolism	Metabolism
scaffold1.t906	K01426 E3.5.1.4, amiE; amidase	00380 Tryptophan metabolism	Amino acid metabolism	Metabolism
scaffold1.t906	K01426 E3.5.1.4, amiE; amidase	00360 Phenylalanine metabolism	Amino acid metabolism	Metabolism
scaffold1.t906	K01426 E3.5.1.4, amiE; amidase	00643 Styrene degradation	Xenobiotics biodegradation and metabolism	Metabolism
scaffold6.t5	K01426 E3.5.1.4, amiE; amidase	00330 Arginine and proline metabolism	Amino acid metabolism	Metabolism
scaffold6.t5	K01426 E3.5.1.4, amiE; amidase	00627 Aminobenzoate degradation	Xenobiotics biodegradation and metabolism	Metabolism
scaffold6.t5	K01426 E3.5.1.4, amiE; amidase	00380 Tryptophan metabolism	Amino acid metabolism	Metabolism
scaffold6.t5	K01426 E3.5.1.4, amiE; amidase	00360 Phenylalanine metabolism	Amino acid metabolism	Metabolism
scaffold6.t5	K01426 E3.5.1.4, amiE; amidase	00643 Styrene degradation	Xenobiotics biodegradation and metabolism	Metabolism
scaffold4.t279	K10967 KTR1_3; alpha 1,2-mannosyltransferase	00514 Other types of O-glycan biosynthesis	Glycan biosynthesis and metabolism	Metabolism
scaffold4.t279	K10967 KTR1_3; alpha 1,2-mannosyltransferase	01003 Glycosyltransferases	Protein families: metabolism	Brite Hierarchies
scaffold4.t308	K10967 KTR1_3; alpha 1,2-mannosyltransferase	00514 Other types of O-glycan biosynthesis	Glycan biosynthesis and metabolism	Metabolism
scaffold4.t308	K10967 KTR1_3; alpha 1,2-mannosyltransferase	01003 Glycosyltransferases	Protein families: metabolism	Brite Hierarchies
scaffold2.t513	K18097 GCY1; glycerol 2-dehydrogenase (NADP+)	00561 Glycerolipid metabolism	Lipid metabolism	Metabolism
scaffold3.t205	K08158 MDR1, FLR1, CAF5; MFS transporter, DHA1 family, multidrug resistance protein	02000 Transporters	Protein families: signaling and cellular processes	Brite Hierarchies
scaffold3.t342	K01293 E3.4.17.4; Gly-Xaa carboxypeptidase	01002 Peptidases and inhibitors	Protein families: metabolism	Brite Hierarchies
scaffold2.t286	K21543 CRZ1, CRZA; transcription factor CRZ1	03000 Transcription factors	Protein families: genetic information processing	Brite Hierarchies
scaffold5.t176	K08157 TPO1; MFS transporter, DHA1 family, multidrug resistance protein	02000 Transporters	Protein families: signaling and cellular processes	Brite Hierarchies
scaffold6.t7	K01078 PHO; acid phosphatase	00740 Riboflavin metabolism	Metabolism of cofactors and vitamins	Metabolism
scaffold6.t7	K01078 PHO; acid phosphatase	00730 Thiamine metabolism	Metabolism of cofactors and vitamins	Metabolism
scaffold2.t186	K19564 CTR, HNM1; choline transport protein	02000 Transporters	Protein families: signaling and cellular processes	Brite Hierarchies
scaffold3.t698	K01568 PDC, pdc; pyruvate decarboxylase	00010 Glycolysis / Gluconeogenesis	Carbohydrate metabolism	Metabolism
scaffold1.t824	K23856 GPX; peroxiredoxin	99980 Enzymes with EC numbers	Unclassified: metabolism	Not Included in Pathway or Brite
scaffold5.t13	K08853 AAK; AP2-associated kinase	04131 Membrane trafficking	Protein families: genetic information processing	Brite Hierarchies
scaffold5.t13	K08853 AAK; AP2-associated kinase	01001 Protein kinases	Protein families: metabolism	Brite Hierarchies
scaffold3.t11	K14709 SLC39A1_2_3, ZIP1_2_3; solute carrier family 39 (zinc transporter), member 1/2/3	02000 Transporters	Protein families: signaling and cellular processes	Brite Hierarchies
scaffold8.t86	K21989 TMEM63; calcium permeable stress-gated cation channel	02000 Transporters	Protein families: signaling and cellular processes	Brite Hierarchies
scaffold1.t782	K09467 MIG; zinc-finger protein CreA/MIG	03000 Transcription factors	Protein families: genetic information processing	Brite Hierarchies
scaffold1.t1089	K03676 grxC, GLRX, GLRX2; glutaredoxin 3	03110 Chaperones and folding catalysts	Protein families: genetic information processing	Brite Hierarchies
scaffold4.t538	K13348 MPV17; protein Mpv17	04146 Peroxisome	Transport and catabolism	Cellular Processes
scaffold2.t328	K00237 SDHD, SDH4; succinate dehydrogenase (ubiquinone) membrane anchor subunit	00190 Oxidative phosphorylation	Energy metabolism	Metabolism
scaffold2.t328	K00237 SDHD, SDH4; succinate dehydrogenase (ubiquinone) membrane anchor subunit	00020 Citrate cycle (TCA cycle)	Carbohydrate metabolism	Metabolism
scaffold2.t328	K00237 SDHD, SDH4; succinate dehydrogenase (ubiquinone) membrane anchor subunit	04714 Thermogenesis	Environmental adaptation	Organismal Systems
scaffold2.t328	K00237 SDHD, SDH4; succinate dehydrogenase (ubiquinone) membrane anchor subunit	04932 Non-alcoholic fatty liver disease (NAFLD)	Endocrine and metabolic disease	Human Diseases
scaffold2.t328	K00237 SDHD, SDH4; succinate dehydrogenase (ubiquinone) membrane anchor subunit	05016 Huntington disease	Neurodegenerative disease	Human Diseases
scaffold2.t328	K00237 SDHD, SDH4; succinate dehydrogenase (ubiquinone) membrane anchor subunit	05012 Parkinson disease	Neurodegenerative disease	Human Diseases
scaffold2.t328	K00237 SDHD, SDH4; succinate dehydrogenase (ubiquinone) membrane anchor subunit	05010 Alzheimer disease	Neurodegenerative disease	Human Diseases
scaffold1.t13	K12763 EFG1, SOK2; enhanced filamentous growth protein 1	04113 Meiosis - yeast	Cell growth and death	Cellular Processes
scaffold1.t13	K12763 EFG1, SOK2; enhanced filamentous growth protein 1	03000 Transcription factors	Protein families: genetic information processing	Brite Hierarchies
scaffold1.t721	K09568 FKBP1; FK506-binding protein 1	03110 Chaperones and folding catalysts	Protein families: genetic information processing	Brite Hierarchies
scaffold2.t66	K21597 CAS5; cell wall integrity transcriptional regulator CAS5	03000 Transcription factors	Protein families: genetic information processing	Brite Hierarchies
scaffold6.t67	K00002 AKR1A1, adh; alcohol dehydrogenase (NADP+)	00040 Pentose and glucuronate interconversions	Carbohydrate metabolism	Metabolism
scaffold6.t67	K00002 AKR1A1, adh; alcohol dehydrogenase (NADP+)	00930 Caprolactam degradation	Xenobiotics biodegradation and metabolism	Metabolism
scaffold6.t67	K00002 AKR1A1, adh; alcohol dehydrogenase (NADP+)	00561 Glycerolipid metabolism	Lipid metabolism	Metabolism
scaffold6.t67	K00002 AKR1A1, adh; alcohol dehydrogenase (NADP+)	00010 Glycolysis / Gluconeogenesis	Carbohydrate metabolism	Metabolism
scaffold6.t67	K00002 AKR1A1, adh; alcohol dehydrogenase (NADP+)	04147 Exosome	Protein families: signaling and cellular processes	Brite Hierarchies
scaffold9.t2	K18757 LARP1; la-related protein 1	03019 Messenger RNA biogenesis	Protein families: genetic information processing	Brite Hierarchies
scaffold1.t299	K02978 RP-S27e, RPS27; small subunit ribosomal protein S27e	03010 Ribosome	Translation	Genetic Information Processing
scaffold1.t299	K02978 RP-S27e, RPS27; small subunit ribosomal protein S27e	03011 Ribosome	Protein families: genetic information processing	Brite Hierarchies
scaffold1.t432	K20989 DUR3; urea-proton symporter	02000 Transporters	Protein families: signaling and cellular processes	Brite Hierarchies
scaffold3.t704	K04371 ERK, MAPK1_3; mitogen-activated protein kinase 1/3	04014 Ras signaling pathway	Signal transduction	Environmental Information Processing
scaffold3.t704	K04371 ERK, MAPK1_3; mitogen-activated protein kinase 1/3	04010 MAPK signaling pathway	Signal transduction	Environmental Information Processing
scaffold3.t704	K04371 ERK, MAPK1_3; mitogen-activated protein kinase 1/3	04150 mTOR signaling pathway	Signal transduction	Environmental Information Processing
scaffold3.t704	K04371 ERK, MAPK1_3; mitogen-activated protein kinase 1/3	04066 HIF-1 signaling pathway	Signal transduction	Environmental Information Processing
scaffold3.t704	K04371 ERK, MAPK1_3; mitogen-activated protein kinase 1/3	04015 Rap1 signaling pathway	Signal transduction	Environmental Information Processing
scaffold3.t704	K04371 ERK, MAPK1_3; mitogen-activated protein kinase 1/3	04668 TNF signaling pathway	Signal transduction	Environmental Information Processing
scaffold3.t704	K04371 ERK, MAPK1_3; mitogen-activated protein kinase 1/3	04071 Sphingolipid signaling pathway	Signal transduction	Environmental Information Processing
scaffold3.t704	K04371 ERK, MAPK1_3; mitogen-activated protein kinase 1/3	04011 MAPK signaling pathway - yeast	Signal transduction	Environmental Information Processing
scaffold3.t704	K04371 ERK, MAPK1_3; mitogen-activated protein kinase 1/3	04350 TGF-beta signaling pathway	Signal transduction	Environmental Information Processing
scaffold3.t704	K04371 ERK, MAPK1_3; mitogen-activated protein kinase 1/3	04068 FoxO signaling pathway	Signal transduction	Environmental Information Processing
scaffold3.t704	K04371 ERK, MAPK1_3; mitogen-activated protein kinase 1/3	04371 Apelin signaling pathway	Signal transduction	Environmental Information Processing
scaffold3.t704	K04371 ERK, MAPK1_3; mitogen-activated protein kinase 1/3	04022 cGMP-PKG signaling pathway	Signal transduction	Environmental Information Processing
scaffold3.t704	K04371 ERK, MAPK1_3; mitogen-activated protein kinase 1/3	04024 cAMP signaling pathway	Signal transduction	Environmental Information Processing
scaffold3.t704	K04371 ERK, MAPK1_3; mitogen-activated protein kinase 1/3	04013 MAPK signaling pathway - fly	Signal transduction	Environmental Information Processing
scaffold3.t704	K04371 ERK, MAPK1_3; mitogen-activated protein kinase 1/3	04370 VEGF signaling pathway	Signal transduction	Environmental Information Processing
scaffold3.t704	K04371 ERK, MAPK1_3; mitogen-activated protein kinase 1/3	04151 PI3K-Akt signaling pathway	Signal transduction	Environmental Information Processing
scaffold3.t704	K04371 ERK, MAPK1_3; mitogen-activated protein kinase 1/3	04012 ErbB signaling pathway	Signal transduction	Environmental Information Processing
scaffold3.t704	K04371 ERK, MAPK1_3; mitogen-activated protein kinase 1/3	04072 Phospholipase D signaling pathway	Signal transduction	Environmental Information Processing
scaffold3.t704	K04371 ERK, MAPK1_3; mitogen-activated protein kinase 1/3	04140 Autophagy - animal	Transport and catabolism	Cellular Processes
scaffold3.t704	K04371 ERK, MAPK1_3; mitogen-activated protein kinase 1/3	04210 Apoptosis	Cell growth and death	Cellular Processes
scaffold3.t704	K04371 ERK, MAPK1_3; mitogen-activated protein kinase 1/3	04114 Oocyte meiosis	Cell growth and death	Cellular Processes
scaffold3.t704	K04371 ERK, MAPK1_3; mitogen-activated protein kinase 1/3	04520 Adherens junction	Cellular community - eukaryotes	Cellular Processes
scaffold3.t704	K04371 ERK, MAPK1_3; mitogen-activated protein kinase 1/3	04111 Cell cycle - yeast	Cell growth and death	Cellular Processes
scaffold3.t704	K04371 ERK, MAPK1_3; mitogen-activated protein kinase 1/3	04550 Signaling pathways regulating pluripotency of stem cells	Cellular community - eukaryotes	Cellular Processes
scaffold3.t704	K04371 ERK, MAPK1_3; mitogen-activated protein kinase 1/3	04218 Cellular senescence	Cell growth and death	Cellular Processes
scaffold3.t704	K04371 ERK, MAPK1_3; mitogen-activated protein kinase 1/3	04540 Gap junction	Cellular community - eukaryotes	Cellular Processes
scaffold3.t704	K04371 ERK, MAPK1_3; mitogen-activated protein kinase 1/3	04810 Regulation of actin cytoskeleton	Cell motility	Cellular Processes
scaffold3.t704	K04371 ERK, MAPK1_3; mitogen-activated protein kinase 1/3	04214 Apoptosis - fly	Cell growth and death	Cellular Processes
scaffold3.t704	K04371 ERK, MAPK1_3; mitogen-activated protein kinase 1/3	04510 Focal adhesion	Cellular community - eukaryotes	Cellular Processes
scaffold3.t704	K04371 ERK, MAPK1_3; mitogen-activated protein kinase 1/3	04725 Cholinergic synapse	Nervous system	Organismal Systems
scaffold3.t704	K04371 ERK, MAPK1_3; mitogen-activated protein kinase 1/3	04910 Insulin signaling pathway	Endocrine system	Organismal Systems
scaffold3.t704	K04371 ERK, MAPK1_3; mitogen-activated protein kinase 1/3	04360 Axon guidance	Development and regeneration	Organismal Systems
scaffold3.t704	K04371 ERK, MAPK1_3; mitogen-activated protein kinase 1/3	04658 Th1 and Th2 cell differentiation	Immune system	Organismal Systems
scaffold3.t704	K04371 ERK, MAPK1_3; mitogen-activated protein kinase 1/3	04723 Retrograde endocannabinoid signaling	Nervous system	Organismal Systems
scaffold3.t704	K04371 ERK, MAPK1_3; mitogen-activated protein kinase 1/3	04915 Estrogen signaling pathway	Endocrine system	Organismal Systems
scaffold3.t704	K04371 ERK, MAPK1_3; mitogen-activated protein kinase 1/3	04650 Natural killer cell mediated cytotoxicity	Immune system	Organismal Systems
scaffold3.t704	K04371 ERK, MAPK1_3; mitogen-activated protein kinase 1/3	04662 B cell receptor signaling pathway	Immune system	Organismal Systems
scaffold3.t704	K04371 ERK, MAPK1_3; mitogen-activated protein kinase 1/3	04912 GnRH signaling pathway	Endocrine system	Organismal Systems
scaffold3.t704	K04371 ERK, MAPK1_3; mitogen-activated protein kinase 1/3	04914 Progesterone-mediated oocyte maturation	Endocrine system	Organismal Systems
scaffold3.t704	K04371 ERK, MAPK1_3; mitogen-activated protein kinase 1/3	04926 Relaxin signaling pathway	Endocrine system	Organismal Systems
scaffold3.t704	K04371 ERK, MAPK1_3; mitogen-activated protein kinase 1/3	04919 Thyroid hormone signaling pathway	Endocrine system	Organismal Systems
scaffold3.t704	K04371 ERK, MAPK1_3; mitogen-activated protein kinase 1/3	04261 Adrenergic signaling in cardiomyocytes	Circulatory system	Organismal Systems
scaffold3.t704	K04371 ERK, MAPK1_3; mitogen-activated protein kinase 1/3	04620 Toll-like receptor signaling pathway	Immune system	Organismal Systems
scaffold3.t704	K04371 ERK, MAPK1_3; mitogen-activated protein kinase 1/3	04611 Platelet activation	Immune system	Organismal Systems
scaffold3.t704	K04371 ERK, MAPK1_3; mitogen-activated protein kinase 1/3	04726 Serotonergic synapse	Nervous system	Organismal Systems
scaffold3.t704	K04371 ERK, MAPK1_3; mitogen-activated protein kinase 1/3	04929 GnRH secretion	Endocrine system	Organismal Systems
scaffold3.t704	K04371 ERK, MAPK1_3; mitogen-activated protein kinase 1/3	04666 Fc gamma R-mediated phagocytosis	Immune system	Organismal Systems
scaffold3.t704	K04371 ERK, MAPK1_3; mitogen-activated protein kinase 1/3	04928 Parathyroid hormone synthesis, secretion and action	Endocrine system	Organismal Systems
scaffold3.t704	K04371 ERK, MAPK1_3; mitogen-activated protein kinase 1/3	04720 Long-term potentiation	Nervous system	Organismal Systems
scaffold3.t704	K04371 ERK, MAPK1_3; mitogen-activated protein kinase 1/3	04380 Osteoclast differentiation	Development and regeneration	Organismal Systems
scaffold3.t704	K04371 ERK, MAPK1_3; mitogen-activated protein kinase 1/3	04270 Vascular smooth muscle contraction	Circulatory system	Organismal Systems
scaffold3.t704	K04371 ERK, MAPK1_3; mitogen-activated protein kinase 1/3	04935 Growth hormone synthesis, secretion and action	Endocrine system	Organismal Systems
scaffold3.t704	K04371 ERK, MAPK1_3; mitogen-activated protein kinase 1/3	04659 Th17 cell differentiation	Immune system	Organismal Systems
scaffold3.t704	K04371 ERK, MAPK1_3; mitogen-activated protein kinase 1/3	04713 Circadian entrainment	Environmental adaptation	Organismal Systems
scaffold3.t704	K04371 ERK, MAPK1_3; mitogen-activated protein kinase 1/3	04625 C-type lectin receptor signaling pathway	Immune system	Organismal Systems
scaffold3.t704	K04371 ERK, MAPK1_3; mitogen-activated protein kinase 1/3	04664 Fc epsilon RI signaling pathway	Immune system	Organismal Systems
scaffold3.t704	K04371 ERK, MAPK1_3; mitogen-activated protein kinase 1/3	04621 NOD-like receptor signaling pathway	Immune system	Organismal Systems
scaffold3.t704	K04371 ERK, MAPK1_3; mitogen-activated protein kinase 1/3	04722 Neurotrophin signaling pathway	Nervous system	Organismal Systems
scaffold3.t704	K04371 ERK, MAPK1_3; mitogen-activated protein kinase 1/3	04917 Prolactin signaling pathway	Endocrine system	Organismal Systems
scaffold3.t704	K04371 ERK, MAPK1_3; mitogen-activated protein kinase 1/3	04660 T cell receptor signaling pathway	Immune system	Organismal Systems
scaffold3.t704	K04371 ERK, MAPK1_3; mitogen-activated protein kinase 1/3	04062 Chemokine signaling pathway	Immune system	Organismal Systems
scaffold3.t704	K04371 ERK, MAPK1_3; mitogen-activated protein kinase 1/3	04916 Melanogenesis	Endocrine system	Organismal Systems
scaffold3.t704	K04371 ERK, MAPK1_3; mitogen-activated protein kinase 1/3	04960 Aldosterone-regulated sodium reabsorption	Excretory system	Organismal Systems
scaffold3.t704	K04371 ERK, MAPK1_3; mitogen-activated protein kinase 1/3	04730 Long-term depression	Nervous system	Organismal Systems
scaffold3.t704	K04371 ERK, MAPK1_3; mitogen-activated protein kinase 1/3	04921 Oxytocin signaling pathway	Endocrine system	Organismal Systems
scaffold3.t704	K04371 ERK, MAPK1_3; mitogen-activated protein kinase 1/3	04724 Glutamatergic synapse	Nervous system	Organismal Systems
scaffold3.t704	K04371 ERK, MAPK1_3; mitogen-activated protein kinase 1/3	04657 IL-17 signaling pathway	Immune system	Organismal Systems
scaffold3.t704	K04371 ERK, MAPK1_3; mitogen-activated protein kinase 1/3	04320 Dorso-ventral axis formation	Development and regeneration	Organismal Systems
scaffold3.t704	K04371 ERK, MAPK1_3; mitogen-activated protein kinase 1/3	05170 Human immunodeficiency virus 1 infection	Infectious disease: viral	Human Diseases
scaffold3.t704	K04371 ERK, MAPK1_3; mitogen-activated protein kinase 1/3	05219 Bladder cancer	Cancer: specific types	Human Diseases
scaffold3.t704	K04371 ERK, MAPK1_3; mitogen-activated protein kinase 1/3	04930 Type II diabetes mellitus	Endocrine and metabolic disease	Human Diseases
scaffold3.t704	K04371 ERK, MAPK1_3; mitogen-activated protein kinase 1/3	05152 Tuberculosis	Infectious disease: bacterial	Human Diseases
scaffold3.t704	K04371 ERK, MAPK1_3; mitogen-activated protein kinase 1/3	05213 Endometrial cancer	Cancer: specific types	Human Diseases
scaffold3.t704	K04371 ERK, MAPK1_3; mitogen-activated protein kinase 1/3	05215 Prostate cancer	Cancer: specific types	Human Diseases
scaffold3.t704	K04371 ERK, MAPK1_3; mitogen-activated protein kinase 1/3	05163 Human cytomegalovirus infection	Infectious disease: viral	Human Diseases
scaffold3.t704	K04371 ERK, MAPK1_3; mitogen-activated protein kinase 1/3	05205 Proteoglycans in cancer	Cancer: overview	Human Diseases
scaffold3.t704	K04371 ERK, MAPK1_3; mitogen-activated protein kinase 1/3	05167 Kaposi sarcoma-associated herpesvirus infection	Infectious disease: viral	Human Diseases
scaffold3.t704	K04371 ERK, MAPK1_3; mitogen-activated protein kinase 1/3	05130 Pathogenic Escherichia coli infection	Infectious disease: bacterial	Human Diseases
scaffold3.t704	K04371 ERK, MAPK1_3; mitogen-activated protein kinase 1/3	01521 EGFR tyrosine kinase inhibitor resistance	Drug resistance: antineoplastic	Human Diseases
scaffold3.t704	K04371 ERK, MAPK1_3; mitogen-activated protein kinase 1/3	05210 Colorectal cancer	Cancer: specific types	Human Diseases
scaffold3.t704	K04371 ERK, MAPK1_3; mitogen-activated protein kinase 1/3	05160 Hepatitis C	Infectious disease: viral	Human Diseases
scaffold3.t704	K04371 ERK, MAPK1_3; mitogen-activated protein kinase 1/3	05145 Toxoplasmosis	Infectious disease: parasitic	Human Diseases
scaffold3.t704	K04371 ERK, MAPK1_3; mitogen-activated protein kinase 1/3	05226 Gastric cancer	Cancer: specific types	Human Diseases
scaffold3.t704	K04371 ERK, MAPK1_3; mitogen-activated protein kinase 1/3	05203 Viral carcinogenesis	Cancer: overview	Human Diseases
scaffold3.t704	K04371 ERK, MAPK1_3; mitogen-activated protein kinase 1/3	04934 Cushing syndrome	Endocrine and metabolic disease	Human Diseases
scaffold3.t704	K04371 ERK, MAPK1_3; mitogen-activated protein kinase 1/3	05166 Human T-cell leukemia virus 1 infection	Infectious disease: viral	Human Diseases
scaffold3.t704	K04371 ERK, MAPK1_3; mitogen-activated protein kinase 1/3	05133 Pertussis	Infectious disease: bacterial	Human Diseases
scaffold3.t704	K04371 ERK, MAPK1_3; mitogen-activated protein kinase 1/3	05135 Yersinia infection	Infectious disease: bacterial	Human Diseases
scaffold3.t704	K04371 ERK, MAPK1_3; mitogen-activated protein kinase 1/3	05010 Alzheimer disease	Neurodegenerative disease	Human Diseases
scaffold3.t704	K04371 ERK, MAPK1_3; mitogen-activated protein kinase 1/3	05034 Alcoholism	Substance dependence	Human Diseases
scaffold3.t704	K04371 ERK, MAPK1_3; mitogen-activated protein kinase 1/3	04933 AGE-RAGE signaling pathway in diabetic complications	Endocrine and metabolic disease	Human Diseases
scaffold3.t704	K04371 ERK, MAPK1_3; mitogen-activated protein kinase 1/3	05212 Pancreatic cancer	Cancer: specific types	Human Diseases
scaffold3.t704	K04371 ERK, MAPK1_3; mitogen-activated protein kinase 1/3	05235 PD-L1 expression and PD-1 checkpoint pathway in cancer	Cancer: overview	Human Diseases
scaffold3.t704	K04371 ERK, MAPK1_3; mitogen-activated protein kinase 1/3	05216 Thyroid cancer	Cancer: specific types	Human Diseases
scaffold3.t704	K04371 ERK, MAPK1_3; mitogen-activated protein kinase 1/3	05165 Human papillomavirus infection	Infectious disease: viral	Human Diseases
scaffold3.t704	K04371 ERK, MAPK1_3; mitogen-activated protein kinase 1/3	05225 Hepatocellular carcinoma	Cancer: specific types	Human Diseases
scaffold3.t704	K04371 ERK, MAPK1_3; mitogen-activated protein kinase 1/3	05231 Choline metabolism in cancer	Cancer: overview	Human Diseases
scaffold3.t704	K04371 ERK, MAPK1_3; mitogen-activated protein kinase 1/3	05218 Melanoma	Cancer: specific types	Human Diseases
scaffold3.t704	K04371 ERK, MAPK1_3; mitogen-activated protein kinase 1/3	05230 Central carbon metabolism in cancer	Cancer: overview	Human Diseases
scaffold3.t704	K04371 ERK, MAPK1_3; mitogen-activated protein kinase 1/3	05221 Acute myeloid leukemia	Cancer: specific types	Human Diseases
scaffold3.t704	K04371 ERK, MAPK1_3; mitogen-activated protein kinase 1/3	05220 Chronic myeloid leukemia	Cancer: specific types	Human Diseases
scaffold3.t704	K04371 ERK, MAPK1_3; mitogen-activated protein kinase 1/3	05214 Glioma	Cancer: specific types	Human Diseases
scaffold3.t704	K04371 ERK, MAPK1_3; mitogen-activated protein kinase 1/3	01524 Platinum drug resistance	Drug resistance: antineoplastic	Human Diseases
scaffold3.t704	K04371 ERK, MAPK1_3; mitogen-activated protein kinase 1/3	05140 Leishmaniasis	Infectious disease: parasitic	Human Diseases
scaffold3.t704	K04371 ERK, MAPK1_3; mitogen-activated protein kinase 1/3	05161 Hepatitis B	Infectious disease: viral	Human Diseases
scaffold3.t704	K04371 ERK, MAPK1_3; mitogen-activated protein kinase 1/3	05020 Prion diseases	Neurodegenerative disease	Human Diseases
scaffold3.t704	K04371 ERK, MAPK1_3; mitogen-activated protein kinase 1/3	05132 Salmonella infection	Infectious disease: bacterial	Human Diseases
scaffold3.t704	K04371 ERK, MAPK1_3; mitogen-activated protein kinase 1/3	05223 Non-small cell lung cancer	Cancer: specific types	Human Diseases
scaffold3.t704	K04371 ERK, MAPK1_3; mitogen-activated protein kinase 1/3	05142 Chagas disease (American trypanosomiasis)	Infectious disease: parasitic	Human Diseases
scaffold3.t704	K04371 ERK, MAPK1_3; mitogen-activated protein kinase 1/3	05131 Shigellosis	Infectious disease: bacterial	Human Diseases
scaffold3.t704	K04371 ERK, MAPK1_3; mitogen-activated protein kinase 1/3	05200 Pathways in cancer	Cancer: overview	Human Diseases
scaffold3.t704	K04371 ERK, MAPK1_3; mitogen-activated protein kinase 1/3	05211 Renal cell carcinoma	Cancer: specific types	Human Diseases
scaffold3.t704	K04371 ERK, MAPK1_3; mitogen-activated protein kinase 1/3	05206 MicroRNAs in cancer	Cancer: overview	Human Diseases
scaffold3.t704	K04371 ERK, MAPK1_3; mitogen-activated protein kinase 1/3	05164 Influenza A	Infectious disease: viral	Human Diseases
scaffold3.t704	K04371 ERK, MAPK1_3; mitogen-activated protein kinase 1/3	01522 Endocrine resistance	Drug resistance: antineoplastic	Human Diseases
scaffold3.t704	K04371 ERK, MAPK1_3; mitogen-activated protein kinase 1/3	05224 Breast cancer	Cancer: specific types	Human Diseases
scaffold3.t704	K04371 ERK, MAPK1_3; mitogen-activated protein kinase 1/3	03036 Chromosome and associated proteins	Protein families: genetic information processing	Brite Hierarchies
scaffold3.t704	K04371 ERK, MAPK1_3; mitogen-activated protein kinase 1/3	01001 Protein kinases	Protein families: metabolism	Brite Hierarchies
scaffold3.t704	K04371 ERK, MAPK1_3; mitogen-activated protein kinase 1/3	04147 Exosome	Protein families: signaling and cellular processes	Brite Hierarchies
scaffold1.t15	K20989 DUR3; urea-proton symporter	02000 Transporters	Protein families: signaling and cellular processes	Brite Hierarchies
scaffold2.t25	K09466 ADR1; zinc finger protein ADR1	03000 Transcription factors	Protein families: genetic information processing	Brite Hierarchies
scaffold1.t83	K03787 surE; 5'-nucleotidase	00760 Nicotinate and nicotinamide metabolism	Metabolism of cofactors and vitamins	Metabolism
scaffold1.t83	K03787 surE; 5'-nucleotidase	00230 Purine metabolism	Nucleotide metabolism	Metabolism
scaffold1.t83	K03787 surE; 5'-nucleotidase	00240 Pyrimidine metabolism	Nucleotide metabolism	Metabolism
scaffold2.t163	K03457 TC.NCS1; nucleobase:cation symporter-1, NCS1 family	99977 Transport	Unclassified: signaling and cellular processes	Not Included in Pathway or Brite
scaffold4.t457	K00134 GAPDH, gapA; glyceraldehyde 3-phosphate dehydrogenase	00010 Glycolysis / Gluconeogenesis	Carbohydrate metabolism	Metabolism
scaffold4.t457	K00134 GAPDH, gapA; glyceraldehyde 3-phosphate dehydrogenase	00710 Carbon fixation in photosynthetic organisms	Energy metabolism	Metabolism
scaffold4.t457	K00134 GAPDH, gapA; glyceraldehyde 3-phosphate dehydrogenase	04066 HIF-1 signaling pathway	Signal transduction	Environmental Information Processing
scaffold4.t457	K00134 GAPDH, gapA; glyceraldehyde 3-phosphate dehydrogenase	05010 Alzheimer disease	Neurodegenerative disease	Human Diseases
scaffold4.t457	K00134 GAPDH, gapA; glyceraldehyde 3-phosphate dehydrogenase	05130 Pathogenic Escherichia coli infection	Infectious disease: bacterial	Human Diseases
scaffold4.t457	K00134 GAPDH, gapA; glyceraldehyde 3-phosphate dehydrogenase	04147 Exosome	Protein families: signaling and cellular processes	Brite Hierarchies
scaffold4.t457	K00134 GAPDH, gapA; glyceraldehyde 3-phosphate dehydrogenase	04131 Membrane trafficking	Protein families: genetic information processing	Brite Hierarchies
scaffold4.t536	K09008 NDUFAF3; NADH dehydrogenase [ubiquinone] 1 alpha subcomplex assembly factor 3	04714 Thermogenesis	Environmental adaptation	Organismal Systems
scaffold4.t536	K09008 NDUFAF3; NADH dehydrogenase [ubiquinone] 1 alpha subcomplex assembly factor 3	03029 Mitochondrial biogenesis	Protein families: genetic information processing	Brite Hierarchies
scaffold6.t133	K23362 MPPE1, PGAP5; ethanolamine phosphate phosphodiesterase	04131 Membrane trafficking	Protein families: genetic information processing	Brite Hierarchies
scaffold8.t22	K01679 E4.2.1.2B, fumC, FH; fumarate hydratase, class II	00620 Pyruvate metabolism	Carbohydrate metabolism	Metabolism
scaffold8.t22	K01679 E4.2.1.2B, fumC, FH; fumarate hydratase, class II	00020 Citrate cycle (TCA cycle)	Carbohydrate metabolism	Metabolism
scaffold8.t22	K01679 E4.2.1.2B, fumC, FH; fumarate hydratase, class II	00720 Carbon fixation pathways in prokaryotes	Energy metabolism	Metabolism
scaffold8.t22	K01679 E4.2.1.2B, fumC, FH; fumarate hydratase, class II	05200 Pathways in cancer	Cancer: overview	Human Diseases
scaffold8.t22	K01679 E4.2.1.2B, fumC, FH; fumarate hydratase, class II	04934 Cushing syndrome	Endocrine and metabolic disease	Human Diseases
scaffold8.t22	K01679 E4.2.1.2B, fumC, FH; fumarate hydratase, class II	05211 Renal cell carcinoma	Cancer: specific types	Human Diseases
scaffold2.t18	K09243 UME6; transcriptional regulatory protein UME6	04138 Autophagy - yeast	Transport and catabolism	Cellular Processes
scaffold2.t18	K09243 UME6; transcriptional regulatory protein UME6	04139 Mitophagy - yeast	Transport and catabolism	Cellular Processes
scaffold2.t18	K09243 UME6; transcriptional regulatory protein UME6	04113 Meiosis - yeast	Cell growth and death	Cellular Processes
scaffold2.t18	K09243 UME6; transcriptional regulatory protein UME6	03000 Transcription factors	Protein families: genetic information processing	Brite Hierarchies
scaffold4.t410	K03768 PPIB, ppiB; peptidyl-prolyl cis-trans isomerase B (cyclophilin B)	03110 Chaperones and folding catalysts	Protein families: genetic information processing	Brite Hierarchies

## Sheet: GO
orf_name	GO_ID	description	Class
scaffold3.t648	GO:0008152	metabolic process	Biological Process
scaffold3.t648	GO:0071704	organic substance metabolic process	Biological Process
scaffold3.t648	GO:0044238	primary metabolic process	Biological Process
scaffold3.t648	GO:0019538	protein metabolic process	Biological Process
scaffold3.t648	GO:0043170	macromolecule metabolic process	Biological Process
scaffold3.t648	GO:0006508	proteolysis	Biological Process
scaffold3.t648	GO:0009987	cellular process	Biological Process
scaffold3.t648	GO:0016787	hydrolase activity	Molecular Function
scaffold3.t648	GO:0008233	peptidase activity	Molecular Function
scaffold3.t648	GO:0003824	catalytic activity	Molecular Function
scaffold3.t648	GO:0004175	endopeptidase activity	Molecular Function
scaffold3.t648	GO:0070001	aspartic-type peptidase activity	Molecular Function
scaffold3.t648	GO:0070011	peptidase activity, acting on L-amino acid peptides	Molecular Function
scaffold3.t648	GO:0004190	aspartic-type endopeptidase activity	Molecular Function
scaffold3.t648	GO:0016020	membrane	Cellular Component
scaffold3.t648	GO:0044464	cell part	Cellular Component
scaffold3.t648	GO:0005623	cell	Cellular Component
scaffold3.t648	GO:0071944	cell periphery	Cellular Component
scaffold3.t648	GO:0005886	plasma membrane	Cellular Component
scaffold3.t648	GO:0044425	membrane part	Cellular Component
scaffold3.t648	GO:0031224	intrinsic to membrane	Cellular Component
scaffold3.t648	GO:0031225	anchored to membrane	Cellular Component
scaffold6.t235	GO:0008152	metabolic process	Biological Process
scaffold6.t235	GO:0071704	organic substance metabolic process	Biological Process
scaffold6.t235	GO:0044238	primary metabolic process	Biological Process
scaffold6.t235	GO:0019538	protein metabolic process	Biological Process
scaffold6.t235	GO:0043170	macromolecule metabolic process	Biological Process
scaffold6.t235	GO:0006508	proteolysis	Biological Process
scaffold6.t235	GO:0009987	cellular process	Biological Process
scaffold6.t235	GO:0016787	hydrolase activity	Molecular Function
scaffold6.t235	GO:0008233	peptidase activity	Molecular Function
scaffold6.t235	GO:0003824	catalytic activity	Molecular Function
scaffold6.t235	GO:0004175	endopeptidase activity	Molecular Function
scaffold6.t235	GO:0070001	aspartic-type peptidase activity	Molecular Function
scaffold6.t235	GO:0070011	peptidase activity, acting on L-amino acid peptides	Molecular Function
scaffold6.t235	GO:0004190	aspartic-type endopeptidase activity	Molecular Function
scaffold6.t235	GO:0016020	membrane	Cellular Component
scaffold6.t235	GO:0044464	cell part	Cellular Component
scaffold6.t235	GO:0005623	cell	Cellular Component
scaffold6.t235	GO:0071944	cell periphery	Cellular Component
scaffold6.t235	GO:0005886	plasma membrane	Cellular Component
scaffold6.t235	GO:0044425	membrane part	Cellular Component
scaffold6.t235	GO:0031224	intrinsic to membrane	Cellular Component
scaffold6.t235	GO:0031225	anchored to membrane	Cellular Component
scaffold6.t338	GO:0008152	metabolic process	Biological Process
scaffold6.t338	GO:0071704	organic substance metabolic process	Biological Process
scaffold6.t338	GO:0044238	primary metabolic process	Biological Process
scaffold6.t338	GO:0019538	protein metabolic process	Biological Process
scaffold6.t338	GO:0043170	macromolecule metabolic process	Biological Process
scaffold6.t338	GO:0006508	proteolysis	Biological Process
scaffold6.t338	GO:0009987	cellular process	Biological Process
scaffold6.t338	GO:0016787	hydrolase activity	Molecular Function
scaffold6.t338	GO:0008233	peptidase activity	Molecular Function
scaffold6.t338	GO:0003824	catalytic activity	Molecular Function
scaffold6.t338	GO:0004175	endopeptidase activity	Molecular Function
scaffold6.t338	GO:0070001	aspartic-type peptidase activity	Molecular Function
scaffold6.t338	GO:0070011	peptidase activity, acting on L-amino acid peptides	Molecular Function
scaffold6.t338	GO:0004190	aspartic-type endopeptidase activity	Molecular Function
scaffold6.t338	GO:0016020	membrane	Cellular Component
scaffold6.t338	GO:0044464	cell part	Cellular Component
scaffold6.t338	GO:0005623	cell	Cellular Component
scaffold6.t338	GO:0071944	cell periphery	Cellular Component
scaffold6.t338	GO:0005886	plasma membrane	Cellular Component
scaffold6.t338	GO:0044425	membrane part	Cellular Component
scaffold6.t338	GO:0031224	intrinsic to membrane	Cellular Component
scaffold6.t338	GO:0031225	anchored to membrane	Cellular Component
scaffold1.t984	GO:0008152	metabolic process	Biological Process
scaffold1.t984	GO:0071704	organic substance metabolic process	Biological Process
scaffold1.t984	GO:0044238	primary metabolic process	Biological Process
scaffold1.t984	GO:0019538	protein metabolic process	Biological Process
scaffold1.t984	GO:0043170	macromolecule metabolic process	Biological Process
scaffold1.t984	GO:0006508	proteolysis	Biological Process
scaffold1.t984	GO:0009987	cellular process	Biological Process
scaffold1.t984	GO:0016787	hydrolase activity	Molecular Function
scaffold1.t984	GO:0008233	peptidase activity	Molecular Function
scaffold1.t984	GO:0003824	catalytic activity	Molecular Function
scaffold1.t984	GO:0004175	endopeptidase activity	Molecular Function
scaffold1.t984	GO:0070001	aspartic-type peptidase activity	Molecular Function
scaffold1.t984	GO:0070011	peptidase activity, acting on L-amino acid peptides	Molecular Function
scaffold1.t984	GO:0004190	aspartic-type endopeptidase activity	Molecular Function
scaffold1.t984	GO:0016020	membrane	Cellular Component
scaffold1.t984	GO:0044464	cell part	Cellular Component
scaffold1.t984	GO:0005623	cell	Cellular Component
scaffold1.t984	GO:0071944	cell periphery	Cellular Component
scaffold1.t984	GO:0005886	plasma membrane	Cellular Component
scaffold1.t984	GO:0044425	membrane part	Cellular Component
scaffold1.t984	GO:0031224	intrinsic to membrane	Cellular Component
scaffold1.t984	GO:0031225	anchored to membrane	Cellular Component
scaffold2.t524	GO:0008152	metabolic process	Biological Process
scaffold2.t524	GO:0071704	organic substance metabolic process	Biological Process
scaffold2.t524	GO:0044238	primary metabolic process	Biological Process
scaffold2.t524	GO:0019538	protein metabolic process	Biological Process
scaffold2.t524	GO:0043170	macromolecule metabolic process	Biological Process
scaffold2.t524	GO:0006508	proteolysis	Biological Process
scaffold2.t524	GO:0009987	cellular process	Biological Process
scaffold2.t524	GO:0016787	hydrolase activity	Molecular Function
scaffold2.t524	GO:0008233	peptidase activity	Molecular Function
scaffold2.t524	GO:0003824	catalytic activity	Molecular Function
scaffold2.t524	GO:0004175	endopeptidase activity	Molecular Function
scaffold2.t524	GO:0070001	aspartic-type peptidase activity	Molecular Function
scaffold2.t524	GO:0070011	peptidase activity, acting on L-amino acid peptides	Molecular Function
scaffold2.t524	GO:0004190	aspartic-type endopeptidase activity	Molecular Function
scaffold2.t524	GO:0016020	membrane	Cellular Component
scaffold2.t524	GO:0044464	cell part	Cellular Component
scaffold2.t524	GO:0005623	cell	Cellular Component
scaffold2.t524	GO:0071944	cell periphery	Cellular Component
scaffold2.t524	GO:0005886	plasma membrane	Cellular Component
scaffold2.t524	GO:0044425	membrane part	Cellular Component
scaffold2.t524	GO:0031224	intrinsic to membrane	Cellular Component
scaffold2.t524	GO:0031225	anchored to membrane	Cellular Component
scaffold3.t156	GO:0008152	metabolic process	Biological Process
scaffold3.t156	GO:0071704	organic substance metabolic process	Biological Process
scaffold3.t156	GO:0044238	primary metabolic process	Biological Process
scaffold3.t156	GO:0019538	protein metabolic process	Biological Process
scaffold3.t156	GO:0043170	macromolecule metabolic process	Biological Process
scaffold3.t156	GO:0006508	proteolysis	Biological Process
scaffold3.t156	GO:0009987	cellular process	Biological Process
scaffold3.t156	GO:0016787	hydrolase activity	Molecular Function
scaffold3.t156	GO:0008233	peptidase activity	Molecular Function
scaffold3.t156	GO:0003824	catalytic activity	Molecular Function
scaffold3.t156	GO:0004175	endopeptidase activity	Molecular Function
scaffold3.t156	GO:0070001	aspartic-type peptidase activity	Molecular Function
scaffold3.t156	GO:0070011	peptidase activity, acting on L-amino acid peptides	Molecular Function
scaffold3.t156	GO:0004190	aspartic-type endopeptidase activity	Molecular Function
scaffold3.t156	GO:0016020	membrane	Cellular Component
scaffold3.t156	GO:0044464	cell part	Cellular Component
scaffold3.t156	GO:0005623	cell	Cellular Component
scaffold3.t156	GO:0071944	cell periphery	Cellular Component
scaffold3.t156	GO:0005886	plasma membrane	Cellular Component
scaffold3.t156	GO:0044425	membrane part	Cellular Component
scaffold3.t156	GO:0031224	intrinsic to membrane	Cellular Component
scaffold3.t156	GO:0031225	anchored to membrane	Cellular Component
scaffold9.t5	GO:0006366	transcription from RNA polymerase II promoter	Biological Process
scaffold9.t5	GO:0006357	regulation of transcription from RNA polymerase II promoter	Biological Process
scaffold9.t5	GO:0019222	regulation of metabolic process	Biological Process
scaffold9.t5	GO:0050789	regulation of biological process	Biological Process
scaffold9.t5	GO:0065007	biological regulation	Biological Process
scaffold9.t5	GO:0050794	regulation of cellular process	Biological Process
scaffold9.t5	GO:0006355	regulation of transcription, DNA-dependent	Biological Process
scaffold9.t5	GO:0031323	regulation of cellular metabolic process	Biological Process
scaffold9.t5	GO:0080090	regulation of primary metabolic process	Biological Process
scaffold9.t5	GO:0060255	regulation of macromolecule metabolic process	Biological Process
scaffold9.t5	GO:2001141	regulation of RNA biosynthetic process	Biological Process
scaffold9.t5	GO:0009889	regulation of biosynthetic process	Biological Process
scaffold9.t5	GO:0006351	transcription, DNA-dependent	Biological Process
scaffold9.t5	GO:0051252	regulation of RNA metabolic process	Biological Process
scaffold9.t5	GO:0031326	regulation of cellular biosynthetic process	Biological Process
scaffold9.t5	GO:2000112	regulation of cellular macromolecule biosynthetic process	Biological Process
scaffold9.t5	GO:0010556	regulation of macromolecule biosynthetic process	Biological Process
scaffold9.t5	GO:0010468	regulation of gene expression	Biological Process
scaffold9.t5	GO:0019219	regulation of nucleobase-containing compound metabolic process	Biological Process
scaffold9.t5	GO:0051171	regulation of nitrogen compound metabolic process	Biological Process
scaffold9.t5	GO:1901362	organic cyclic compound biosynthetic process	Biological Process
scaffold9.t5	GO:1901360	organic cyclic compound metabolic process	Biological Process
scaffold9.t5	GO:0046483	heterocycle metabolic process	Biological Process
scaffold9.t5	GO:0019438	aromatic compound biosynthetic process	Biological Process
scaffold9.t5	GO:0006807	nitrogen compound metabolic process	Biological Process
scaffold9.t5	GO:1901576	organic substance biosynthetic process	Biological Process
scaffold9.t5	GO:0044260	cellular macromolecule metabolic process	Biological Process
scaffold9.t5	GO:0018130	heterocycle biosynthetic process	Biological Process
scaffold9.t5	GO:0008152	metabolic process	Biological Process
scaffold9.t5	GO:0034654	nucleobase-containing compound biosynthetic process	Biological Process
scaffold9.t5	GO:0016070	RNA metabolic process	Biological Process
scaffold9.t5	GO:0044271	cellular nitrogen compound biosynthetic process	Biological Process
scaffold9.t5	GO:0032774	RNA biosynthetic process	Biological Process
scaffold9.t5	GO:0044249	cellular biosynthetic process	Biological Process
scaffold9.t5	GO:0034641	cellular nitrogen compound metabolic process	Biological Process
scaffold9.t5	GO:0034645	cellular macromolecule biosynthetic process	Biological Process
scaffold9.t5	GO:0006139	nucleobase-containing compound metabolic process	Biological Process
scaffold9.t5	GO:0044238	primary metabolic process	Biological Process
scaffold9.t5	GO:0009987	cellular process	Biological Process
scaffold9.t5	GO:0006725	cellular aromatic compound metabolic process	Biological Process
scaffold9.t5	GO:0043170	macromolecule metabolic process	Biological Process
scaffold9.t5	GO:0090304	nucleic acid metabolic process	Biological Process
scaffold9.t5	GO:0071704	organic substance metabolic process	Biological Process
scaffold9.t5	GO:0010467	gene expression	Biological Process
scaffold9.t5	GO:0009058	biosynthetic process	Biological Process
scaffold9.t5	GO:0009059	macromolecule biosynthetic process	Biological Process
scaffold9.t5	GO:0044237	cellular metabolic process	Biological Process
scaffold9.t5	GO:0003700	sequence-specific DNA binding transcription factor activity	Molecular Function
scaffold9.t5	GO:0001071	nucleic acid binding transcription factor activity	Molecular Function
scaffold9.t5	GO:0000981	sequence-specific DNA binding RNA polymerase II transcription factor activity	Molecular Function
scaffold9.t5	GO:0046872	metal ion binding	Molecular Function
scaffold9.t5	GO:0005488	binding	Molecular Function
scaffold9.t5	GO:0008270	zinc ion binding	Molecular Function
scaffold9.t5	GO:0043169	cation binding	Molecular Function
scaffold9.t5	GO:0046914	transition metal ion binding	Molecular Function
scaffold9.t5	GO:0043167	ion binding	Molecular Function
scaffold9.t5	GO:0003676	nucleic acid binding	Molecular Function
scaffold9.t5	GO:0003677	DNA binding	Molecular Function
scaffold9.t5	GO:1901363	heterocyclic compound binding	Molecular Function
scaffold9.t5	GO:0097159	organic cyclic compound binding	Molecular Function
scaffold9.t5	GO:0043231	intracellular membrane-bounded organelle	Cellular Component
scaffold9.t5	GO:0005634	nucleus	Cellular Component
scaffold9.t5	GO:0044464	cell part	Cellular Component
scaffold9.t5	GO:0005623	cell	Cellular Component
scaffold9.t5	GO:0005622	intracellular	Cellular Component
scaffold9.t5	GO:0043229	intracellular organelle	Cellular Component
scaffold9.t5	GO:0044424	intracellular part	Cellular Component
scaffold9.t5	GO:0043227	membrane-bounded organelle	Cellular Component
scaffold9.t5	GO:0043226	organelle	Cellular Component
scaffold3.t531	GO:0006366	transcription from RNA polymerase II promoter	Biological Process
scaffold3.t531	GO:0006357	regulation of transcription from RNA polymerase II promoter	Biological Process
scaffold3.t531	GO:0019222	regulation of metabolic process	Biological Process
scaffold3.t531	GO:0050789	regulation of biological process	Biological Process
scaffold3.t531	GO:0065007	biological regulation	Biological Process
scaffold3.t531	GO:0050794	regulation of cellular process	Biological Process
scaffold3.t531	GO:0006355	regulation of transcription, DNA-dependent	Biological Process
scaffold3.t531	GO:0031323	regulation of cellular metabolic process	Biological Process
scaffold3.t531	GO:0080090	regulation of primary metabolic process	Biological Process
scaffold3.t531	GO:0060255	regulation of macromolecule metabolic process	Biological Process
scaffold3.t531	GO:2001141	regulation of RNA biosynthetic process	Biological Process
scaffold3.t531	GO:0009889	regulation of biosynthetic process	Biological Process
scaffold3.t531	GO:0006351	transcription, DNA-dependent	Biological Process
scaffold3.t531	GO:0051252	regulation of RNA metabolic process	Biological Process
scaffold3.t531	GO:0031326	regulation of cellular biosynthetic process	Biological Process
scaffold3.t531	GO:2000112	regulation of cellular macromolecule biosynthetic process	Biological Process
scaffold3.t531	GO:0010556	regulation of macromolecule biosynthetic process	Biological Process
scaffold3.t531	GO:0010468	regulation of gene expression	Biological Process
scaffold3.t531	GO:0019219	regulation of nucleobase-containing compound metabolic process	Biological Process
scaffold3.t531	GO:0051171	regulation of nitrogen compound metabolic process	Biological Process
scaffold3.t531	GO:1901362	organic cyclic compound biosynthetic process	Biological Process
scaffold3.t531	GO:1901360	organic cyclic compound metabolic process	Biological Process
scaffold3.t531	GO:0046483	heterocycle metabolic process	Biological Process
scaffold3.t531	GO:0019438	aromatic compound biosynthetic process	Biological Process
scaffold3.t531	GO:0006807	nitrogen compound metabolic process	Biological Process
scaffold3.t531	GO:1901576	organic substance biosynthetic process	Biological Process
scaffold3.t531	GO:0044260	cellular macromolecule metabolic process	Biological Process
scaffold3.t531	GO:0018130	heterocycle biosynthetic process	Biological Process
scaffold3.t531	GO:0008152	metabolic process	Biological Process
scaffold3.t531	GO:0034654	nucleobase-containing compound biosynthetic process	Biological Process
scaffold3.t531	GO:0016070	RNA metabolic process	Biological Process
scaffold3.t531	GO:0044271	cellular nitrogen compound biosynthetic process	Biological Process
scaffold3.t531	GO:0032774	RNA biosynthetic process	Biological Process
scaffold3.t531	GO:0044249	cellular biosynthetic process	Biological Process
scaffold3.t531	GO:0034641	cellular nitrogen compound metabolic process	Biological Process
scaffold3.t531	GO:0034645	cellular macromolecule biosynthetic process	Biological Process
scaffold3.t531	GO:0006139	nucleobase-containing compound metabolic process	Biological Process
scaffold3.t531	GO:0044238	primary metabolic process	Biological Process
scaffold3.t531	GO:0009987	cellular process	Biological Process
scaffold3.t531	GO:0006725	cellular aromatic compound metabolic process	Biological Process
scaffold3.t531	GO:0043170	macromolecule metabolic process	Biological Process
scaffold3.t531	GO:0090304	nucleic acid metabolic process	Biological Process
scaffold3.t531	GO:0071704	organic substance metabolic process	Biological Process
scaffold3.t531	GO:0010467	gene expression	Biological Process
scaffold3.t531	GO:0009058	biosynthetic process	Biological Process
scaffold3.t531	GO:0009059	macromolecule biosynthetic process	Biological Process
scaffold3.t531	GO:0044237	cellular metabolic process	Biological Process
scaffold3.t531	GO:0003700	sequence-specific DNA binding transcription factor activity	Molecular Function
scaffold3.t531	GO:0001071	nucleic acid binding transcription factor activity	Molecular Function
scaffold3.t531	GO:0000981	sequence-specific DNA binding RNA polymerase II transcription factor activity	Molecular Function
scaffold3.t531	GO:0046872	metal ion binding	Molecular Function
scaffold3.t531	GO:0005488	binding	Molecular Function
scaffold3.t531	GO:0008270	zinc ion binding	Molecular Function
scaffold3.t531	GO:0043169	cation binding	Molecular Function
scaffold3.t531	GO:0046914	transition metal ion binding	Molecular Function
scaffold3.t531	GO:0043167	ion binding	Molecular Function
scaffold3.t531	GO:0003676	nucleic acid binding	Molecular Function
scaffold3.t531	GO:0003677	DNA binding	Molecular Function
scaffold3.t531	GO:1901363	heterocyclic compound binding	Molecular Function
scaffold3.t531	GO:0097159	organic cyclic compound binding	Molecular Function
scaffold3.t531	GO:0043231	intracellular membrane-bounded organelle	Cellular Component
scaffold3.t531	GO:0005634	nucleus	Cellular Component
scaffold3.t531	GO:0044464	cell part	Cellular Component
scaffold3.t531	GO:0005623	cell	Cellular Component
scaffold3.t531	GO:0005622	intracellular	Cellular Component
scaffold3.t531	GO:0043229	intracellular organelle	Cellular Component
scaffold3.t531	GO:0044424	intracellular part	Cellular Component
scaffold3.t531	GO:0043227	membrane-bounded organelle	Cellular Component
scaffold3.t531	GO:0043226	organelle	Cellular Component
scaffold5.t372	GO:0006366	transcription from RNA polymerase II promoter	Biological Process
scaffold5.t372	GO:0006357	regulation of transcription from RNA polymerase II promoter	Biological Process
scaffold5.t372	GO:0019222	regulation of metabolic process	Biological Process
scaffold5.t372	GO:0050789	regulation of biological process	Biological Process
scaffold5.t372	GO:0065007	biological regulation	Biological Process
scaffold5.t372	GO:0050794	regulation of cellular process	Biological Process
scaffold5.t372	GO:0006355	regulation of transcription, DNA-dependent	Biological Process
scaffold5.t372	GO:0031323	regulation of cellular metabolic process	Biological Process
scaffold5.t372	GO:0080090	regulation of primary metabolic process	Biological Process
scaffold5.t372	GO:0060255	regulation of macromolecule metabolic process	Biological Process
scaffold5.t372	GO:2001141	regulation of RNA biosynthetic process	Biological Process
scaffold5.t372	GO:0009889	regulation of biosynthetic process	Biological Process
scaffold5.t372	GO:0006351	transcription, DNA-dependent	Biological Process
scaffold5.t372	GO:0051252	regulation of RNA metabolic process	Biological Process
scaffold5.t372	GO:0031326	regulation of cellular biosynthetic process	Biological Process
scaffold5.t372	GO:2000112	regulation of cellular macromolecule biosynthetic process	Biological Process
scaffold5.t372	GO:0010556	regulation of macromolecule biosynthetic process	Biological Process
scaffold5.t372	GO:0010468	regulation of gene expression	Biological Process
scaffold5.t372	GO:0019219	regulation of nucleobase-containing compound metabolic process	Biological Process
scaffold5.t372	GO:0051171	regulation of nitrogen compound metabolic process	Biological Process
scaffold5.t372	GO:1901362	organic cyclic compound biosynthetic process	Biological Process
scaffold5.t372	GO:1901360	organic cyclic compound metabolic process	Biological Process
scaffold5.t372	GO:0046483	heterocycle metabolic process	Biological Process
scaffold5.t372	GO:0019438	aromatic compound biosynthetic process	Biological Process
scaffold5.t372	GO:0006807	nitrogen compound metabolic process	Biological Process
scaffold5.t372	GO:1901576	organic substance biosynthetic process	Biological Process
scaffold5.t372	GO:0044260	cellular macromolecule metabolic process	Biological Process
scaffold5.t372	GO:0018130	heterocycle biosynthetic process	Biological Process
scaffold5.t372	GO:0008152	metabolic process	Biological Process
scaffold5.t372	GO:0034654	nucleobase-containing compound biosynthetic process	Biological Process
scaffold5.t372	GO:0016070	RNA metabolic process	Biological Process
scaffold5.t372	GO:0044271	cellular nitrogen compound biosynthetic process	Biological Process
scaffold5.t372	GO:0032774	RNA biosynthetic process	Biological Process
scaffold5.t372	GO:0044249	cellular biosynthetic process	Biological Process
scaffold5.t372	GO:0034641	cellular nitrogen compound metabolic process	Biological Process
scaffold5.t372	GO:0034645	cellular macromolecule biosynthetic process	Biological Process
scaffold5.t372	GO:0006139	nucleobase-containing compound metabolic process	Biological Process
scaffold5.t372	GO:0044238	primary metabolic process	Biological Process
scaffold5.t372	GO:0009987	cellular process	Biological Process
scaffold5.t372	GO:0006725	cellular aromatic compound metabolic process	Biological Process
scaffold5.t372	GO:0043170	macromolecule metabolic process	Biological Process
scaffold5.t372	GO:0090304	nucleic acid metabolic process	Biological Process
scaffold5.t372	GO:0071704	organic substance metabolic process	Biological Process
scaffold5.t372	GO:0010467	gene expression	Biological Process
scaffold5.t372	GO:0009058	biosynthetic process	Biological Process
scaffold5.t372	GO:0009059	macromolecule biosynthetic process	Biological Process
scaffold5.t372	GO:0044237	cellular metabolic process	Biological Process
scaffold5.t372	GO:0003700	sequence-specific DNA binding transcription factor activity	Molecular Function
scaffold5.t372	GO:0001071	nucleic acid binding transcription factor activity	Molecular Function
scaffold5.t372	GO:0000981	sequence-specific DNA binding RNA polymerase II transcription factor activity	Molecular Function
scaffold5.t372	GO:0046872	metal ion binding	Molecular Function
scaffold5.t372	GO:0005488	binding	Molecular Function
scaffold5.t372	GO:0008270	zinc ion binding	Molecular Function
scaffold5.t372	GO:0043169	cation binding	Molecular Function
scaffold5.t372	GO:0046914	transition metal ion binding	Molecular Function
scaffold5.t372	GO:0043167	ion binding	Molecular Function
scaffold5.t372	GO:0003676	nucleic acid binding	Molecular Function
scaffold5.t372	GO:0003677	DNA binding	Molecular Function
scaffold5.t372	GO:1901363	heterocyclic compound binding	Molecular Function
scaffold5.t372	GO:0097159	organic cyclic compound binding	Molecular Function
scaffold5.t372	GO:0043231	intracellular membrane-bounded organelle	Cellular Component
scaffold5.t372	GO:0005634	nucleus	Cellular Component
scaffold5.t372	GO:0044464	cell part	Cellular Component
scaffold5.t372	GO:0005623	cell	Cellular Component
scaffold5.t372	GO:0005622	intracellular	Cellular Component
scaffold5.t372	GO:0043229	intracellular organelle	Cellular Component
scaffold5.t372	GO:0044424	intracellular part	Cellular Component
scaffold5.t372	GO:0043227	membrane-bounded organelle	Cellular Component
scaffold5.t372	GO:0043226	organelle	Cellular Component
scaffold5.t373	GO:0006366	transcription from RNA polymerase II promoter	Biological Process
scaffold5.t373	GO:0006357	regulation of transcription from RNA polymerase II promoter	Biological Process
scaffold5.t373	GO:0019222	regulation of metabolic process	Biological Process
scaffold5.t373	GO:0050789	regulation of biological process	Biological Process
scaffold5.t373	GO:0065007	biological regulation	Biological Process
scaffold5.t373	GO:0050794	regulation of cellular process	Biological Process
scaffold5.t373	GO:0006355	regulation of transcription, DNA-dependent	Biological Process
scaffold5.t373	GO:0031323	regulation of cellular metabolic process	Biological Process
scaffold5.t373	GO:0080090	regulation of primary metabolic process	Biological Process
scaffold5.t373	GO:0060255	regulation of macromolecule metabolic process	Biological Process
scaffold5.t373	GO:2001141	regulation of RNA biosynthetic process	Biological Process
scaffold5.t373	GO:0009889	regulation of biosynthetic process	Biological Process
scaffold5.t373	GO:0006351	transcription, DNA-dependent	Biological Process
scaffold5.t373	GO:0051252	regulation of RNA metabolic process	Biological Process
scaffold5.t373	GO:0031326	regulation of cellular biosynthetic process	Biological Process
scaffold5.t373	GO:2000112	regulation of cellular macromolecule biosynthetic process	Biological Process
scaffold5.t373	GO:0010556	regulation of macromolecule biosynthetic process	Biological Process
scaffold5.t373	GO:0010468	regulation of gene expression	Biological Process
scaffold5.t373	GO:0019219	regulation of nucleobase-containing compound metabolic process	Biological Process
scaffold5.t373	GO:0051171	regulation of nitrogen compound metabolic process	Biological Process
scaffold5.t373	GO:1901362	organic cyclic compound biosynthetic process	Biological Process
scaffold5.t373	GO:1901360	organic cyclic compound metabolic process	Biological Process
scaffold5.t373	GO:0046483	heterocycle metabolic process	Biological Process
scaffold5.t373	GO:0019438	aromatic compound biosynthetic process	Biological Process
scaffold5.t373	GO:0006807	nitrogen compound metabolic process	Biological Process
scaffold5.t373	GO:1901576	organic substance biosynthetic process	Biological Process
scaffold5.t373	GO:0044260	cellular macromolecule metabolic process	Biological Process
scaffold5.t373	GO:0018130	heterocycle biosynthetic process	Biological Process
scaffold5.t373	GO:0008152	metabolic process	Biological Process
scaffold5.t373	GO:0034654	nucleobase-containing compound biosynthetic process	Biological Process
scaffold5.t373	GO:0016070	RNA metabolic process	Biological Process
scaffold5.t373	GO:0044271	cellular nitrogen compound biosynthetic process	Biological Process
scaffold5.t373	GO:0032774	RNA biosynthetic process	Biological Process
scaffold5.t373	GO:0044249	cellular biosynthetic process	Biological Process
scaffold5.t373	GO:0034641	cellular nitrogen compound metabolic process	Biological Process
scaffold5.t373	GO:0034645	cellular macromolecule biosynthetic process	Biological Process
scaffold5.t373	GO:0006139	nucleobase-containing compound metabolic process	Biological Process
scaffold5.t373	GO:0044238	primary metabolic process	Biological Process
scaffold5.t373	GO:0009987	cellular process	Biological Process
scaffold5.t373	GO:0006725	cellular aromatic compound metabolic process	Biological Process
scaffold5.t373	GO:0043170	macromolecule metabolic process	Biological Process
scaffold5.t373	GO:0090304	nucleic acid metabolic process	Biological Process
scaffold5.t373	GO:0071704	organic substance metabolic process	Biological Process
scaffold5.t373	GO:0010467	gene expression	Biological Process
scaffold5.t373	GO:0009058	biosynthetic process	Biological Process
scaffold5.t373	GO:0009059	macromolecule biosynthetic process	Biological Process
scaffold5.t373	GO:0044237	cellular metabolic process	Biological Process
scaffold5.t373	GO:0003700	sequence-specific DNA binding transcription factor activity	Molecular Function
scaffold5.t373	GO:0001071	nucleic acid binding transcription factor activity	Molecular Function
scaffold5.t373	GO:0000981	sequence-specific DNA binding RNA polymerase II transcription factor activity	Molecular Function
scaffold5.t373	GO:0046872	metal ion binding	Molecular Function
scaffold5.t373	GO:0005488	binding	Molecular Function
scaffold5.t373	GO:0008270	zinc ion binding	Molecular Function
scaffold5.t373	GO:0043169	cation binding	Molecular Function
scaffold5.t373	GO:0046914	transition metal ion binding	Molecular Function
scaffold5.t373	GO:0043167	ion binding	Molecular Function
scaffold5.t373	GO:0003676	nucleic acid binding	Molecular Function
scaffold5.t373	GO:0003677	DNA binding	Molecular Function
scaffold5.t373	GO:1901363	heterocyclic compound binding	Molecular Function
scaffold5.t373	GO:0097159	organic cyclic compound binding	Molecular Function
scaffold5.t373	GO:0043231	intracellular membrane-bounded organelle	Cellular Component
scaffold5.t373	GO:0005634	nucleus	Cellular Component
scaffold5.t373	GO:0044464	cell part	Cellular Component
scaffold5.t373	GO:0005623	cell	Cellular Component
scaffold5.t373	GO:0005622	intracellular	Cellular Component
scaffold5.t373	GO:0043229	intracellular organelle	Cellular Component
scaffold5.t373	GO:0044424	intracellular part	Cellular Component
scaffold5.t373	GO:0043227	membrane-bounded organelle	Cellular Component
scaffold5.t373	GO:0043226	organelle	Cellular Component
scaffold5.t44	GO:0008152	metabolic process	Biological Process
scaffold5.t44	GO:0009987	cellular process	Biological Process
scaffold5.t44	GO:0044237	cellular metabolic process	Biological Process
scaffold5.t44	GO:0055114	oxidation-reduction process	Biological Process
scaffold5.t44	GO:0044710	single-organism metabolic process	Biological Process
scaffold5.t44	GO:0003824	catalytic activity	Molecular Function
scaffold5.t44	GO:0005488	binding	Molecular Function
scaffold5.t44	GO:0050662	coenzyme binding	Molecular Function
scaffold5.t44	GO:0048037	cofactor binding	Molecular Function
scaffold5.t44	GO:0016491	oxidoreductase activity	Molecular Function
scaffold5.t44	GO:0016614	oxidoreductase activity, acting on CH-OH group of donors	Molecular Function
scaffold5.t44	GO:0016616	oxidoreductase activity, acting on the CH-OH group of donors, NAD or NADP as acceptor	Molecular Function
scaffold7.t9	GO:0008152	metabolic process	Biological Process
scaffold7.t9	GO:0009987	cellular process	Biological Process
scaffold7.t9	GO:0044237	cellular metabolic process	Biological Process
scaffold7.t9	GO:0055114	oxidation-reduction process	Biological Process
scaffold7.t9	GO:0044710	single-organism metabolic process	Biological Process
scaffold7.t9	GO:0003824	catalytic activity	Molecular Function
scaffold7.t9	GO:0005488	binding	Molecular Function
scaffold7.t9	GO:0050662	coenzyme binding	Molecular Function
scaffold7.t9	GO:0048037	cofactor binding	Molecular Function
scaffold7.t9	GO:0016491	oxidoreductase activity	Molecular Function
scaffold7.t9	GO:0016614	oxidoreductase activity, acting on CH-OH group of donors	Molecular Function
scaffold7.t9	GO:0016616	oxidoreductase activity, acting on the CH-OH group of donors, NAD or NADP as acceptor	Molecular Function
scaffold1.t650	GO:0035433	acetate transmembrane transport	Biological Process
scaffold1.t650	GO:0006811	ion transport	Biological Process
scaffold1.t650	GO:0006810	transport	Biological Process
scaffold1.t650	GO:0044699	single-organism process	Biological Process
scaffold1.t650	GO:0006820	anion transport	Biological Process
scaffold1.t650	GO:0044765	single-organism transport	Biological Process
scaffold1.t650	GO:0051234	establishment of localization	Biological Process
scaffold1.t650	GO:0051179	localization	Biological Process
scaffold1.t650	GO:0015696	ammonium transport	Biological Process
scaffold1.t650	GO:0071705	nitrogen compound transport	Biological Process
scaffold1.t650	GO:0015698	inorganic anion transport	Biological Process
scaffold1.t650	GO:0015672	monovalent inorganic cation transport	Biological Process
scaffold1.t650	GO:0009987	cellular process	Biological Process
scaffold1.t650	GO:0006812	cation transport	Biological Process
scaffold1.t650	GO:0044763	single-organism cellular process	Biological Process
scaffold1.t650	GO:0055085	transmembrane transport	Biological Process
scaffold1.t650	GO:0006846	acetate transport	Biological Process
scaffold1.t650	GO:0034220	ion transmembrane transport	Biological Process
scaffold1.t650	GO:0071702	organic substance transport	Biological Process
scaffold1.t650	GO:0015849	organic acid transport	Biological Process
scaffold1.t650	GO:0015718	monocarboxylic acid transport	Biological Process
scaffold1.t650	GO:0015711	organic anion transport	Biological Process
scaffold1.t650	GO:0046942	carboxylic acid transport	Biological Process
scaffold1.t650	GO:0019740	nitrogen utilization	Biological Process
scaffold1.t650	GO:0022891	substrate-specific transmembrane transporter activity	Molecular Function
scaffold1.t650	GO:0022892	substrate-specific transporter activity	Molecular Function
scaffold1.t650	GO:0005215	transporter activity	Molecular Function
scaffold1.t650	GO:0008509	anion transmembrane transporter activity	Molecular Function
scaffold1.t650	GO:0015075	ion transmembrane transporter activity	Molecular Function
scaffold1.t650	GO:0022857	transmembrane transporter activity	Molecular Function
scaffold1.t650	GO:0005342	organic acid transmembrane transporter activity	Molecular Function
scaffold1.t650	GO:0008028	monocarboxylic acid transmembrane transporter activity	Molecular Function
scaffold1.t650	GO:0015123	acetate transmembrane transporter activity	Molecular Function
scaffold1.t650	GO:0008514	organic anion transmembrane transporter activity	Molecular Function
scaffold1.t650	GO:0046943	carboxylic acid transmembrane transporter activity	Molecular Function
scaffold1.t650	GO:0016020	membrane	Cellular Component
scaffold1.t650	GO:0044464	cell part	Cellular Component
scaffold1.t650	GO:0005623	cell	Cellular Component
scaffold1.t650	GO:0043229	intracellular organelle	Cellular Component
scaffold1.t650	GO:0043227	membrane-bounded organelle	Cellular Component
scaffold1.t650	GO:0043226	organelle	Cellular Component
scaffold1.t650	GO:0005737	cytoplasm	Cellular Component
scaffold1.t650	GO:0043231	intracellular membrane-bounded organelle	Cellular Component
scaffold1.t650	GO:0005622	intracellular	Cellular Component
scaffold1.t650	GO:0044444	cytoplasmic part	Cellular Component
scaffold1.t650	GO:0044424	intracellular part	Cellular Component
scaffold1.t650	GO:0005739	mitochondrion	Cellular Component
scaffold1.t650	GO:0044425	membrane part	Cellular Component
scaffold1.t650	GO:0031224	intrinsic to membrane	Cellular Component
scaffold1.t650	GO:0016021	integral to membrane	Cellular Component
scaffold2.t293	GO:0016020	membrane	Cellular Component
scaffold2.t615	GO:0035433	acetate transmembrane transport	Biological Process
scaffold2.t615	GO:0006811	ion transport	Biological Process
scaffold2.t615	GO:0006810	transport	Biological Process
scaffold2.t615	GO:0044699	single-organism process	Biological Process
scaffold2.t615	GO:0006820	anion transport	Biological Process
scaffold2.t615	GO:0044765	single-organism transport	Biological Process
scaffold2.t615	GO:0051234	establishment of localization	Biological Process
scaffold2.t615	GO:0051179	localization	Biological Process
scaffold2.t615	GO:0015696	ammonium transport	Biological Process
scaffold2.t615	GO:0071705	nitrogen compound transport	Biological Process
scaffold2.t615	GO:0015698	inorganic anion transport	Biological Process
scaffold2.t615	GO:0015672	monovalent inorganic cation transport	Biological Process
scaffold2.t615	GO:0009987	cellular process	Biological Process
scaffold2.t615	GO:0006812	cation transport	Biological Process
scaffold2.t615	GO:0044763	single-organism cellular process	Biological Process
scaffold2.t615	GO:0055085	transmembrane transport	Biological Process
scaffold2.t615	GO:0006846	acetate transport	Biological Process
scaffold2.t615	GO:0034220	ion transmembrane transport	Biological Process
scaffold2.t615	GO:0071702	organic substance transport	Biological Process
scaffold2.t615	GO:0015849	organic acid transport	Biological Process
scaffold2.t615	GO:0015718	monocarboxylic acid transport	Biological Process
scaffold2.t615	GO:0015711	organic anion transport	Biological Process
scaffold2.t615	GO:0046942	carboxylic acid transport	Biological Process
scaffold2.t615	GO:0019740	nitrogen utilization	Biological Process
scaffold2.t615	GO:0022891	substrate-specific transmembrane transporter activity	Molecular Function
scaffold2.t615	GO:0022892	substrate-specific transporter activity	Molecular Function
scaffold2.t615	GO:0005215	transporter activity	Molecular Function
scaffold2.t615	GO:0008509	anion transmembrane transporter activity	Molecular Function
scaffold2.t615	GO:0015075	ion transmembrane transporter activity	Molecular Function
scaffold2.t615	GO:0022857	transmembrane transporter activity	Molecular Function
scaffold2.t615	GO:0005342	organic acid transmembrane transporter activity	Molecular Function
scaffold2.t615	GO:0008028	monocarboxylic acid transmembrane transporter activity	Molecular Function
scaffold2.t615	GO:0015123	acetate transmembrane transporter activity	Molecular Function
scaffold2.t615	GO:0008514	organic anion transmembrane transporter activity	Molecular Function
scaffold2.t615	GO:0046943	carboxylic acid transmembrane transporter activity	Molecular Function
scaffold2.t615	GO:0016020	membrane	Cellular Component
scaffold2.t615	GO:0044464	cell part	Cellular Component
scaffold2.t615	GO:0005623	cell	Cellular Component
scaffold2.t615	GO:0043229	intracellular organelle	Cellular Component
scaffold2.t615	GO:0043227	membrane-bounded organelle	Cellular Component
scaffold2.t615	GO:0043226	organelle	Cellular Component
scaffold2.t615	GO:0005737	cytoplasm	Cellular Component
scaffold2.t615	GO:0043231	intracellular membrane-bounded organelle	Cellular Component
scaffold2.t615	GO:0005622	intracellular	Cellular Component
scaffold2.t615	GO:0044444	cytoplasmic part	Cellular Component
scaffold2.t615	GO:0044424	intracellular part	Cellular Component
scaffold2.t615	GO:0005739	mitochondrion	Cellular Component
scaffold2.t615	GO:0044425	membrane part	Cellular Component
scaffold2.t615	GO:0031224	intrinsic to membrane	Cellular Component
scaffold2.t615	GO:0016021	integral to membrane	Cellular Component
scaffold2.t526	GO:0008152	metabolic process	Biological Process
scaffold2.t526	GO:0003824	catalytic activity	Molecular Function
scaffold2.t526	GO:0016740	transferase activity	Molecular Function
scaffold3.t699	GO:0008152	metabolic process	Biological Process
scaffold3.t699	GO:0003824	catalytic activity	Molecular Function
scaffold3.t699	GO:0016740	transferase activity	Molecular Function
scaffold1.t268	GO:0006200	ATP catabolic process	Biological Process
scaffold1.t268	GO:0006810	transport	Biological Process
scaffold1.t268	GO:0009987	cellular process	Biological Process
scaffold1.t268	GO:0044699	single-organism process	Biological Process
scaffold1.t268	GO:0044763	single-organism cellular process	Biological Process
scaffold1.t268	GO:0051234	establishment of localization	Biological Process
scaffold1.t268	GO:0044765	single-organism transport	Biological Process
scaffold1.t268	GO:0051179	localization	Biological Process
scaffold1.t268	GO:0046434	organophosphate catabolic process	Biological Process
scaffold1.t268	GO:0009166	nucleotide catabolic process	Biological Process
scaffold1.t268	GO:0009167	purine ribonucleoside monophosphate metabolic process	Biological Process
scaffold1.t268	GO:0009164	nucleoside catabolic process	Biological Process
scaffold1.t268	GO:0044281	small molecule metabolic process	Biological Process
scaffold1.t268	GO:0009161	ribonucleoside monophosphate metabolic process	Biological Process
scaffold1.t268	GO:0046130	purine ribonucleoside catabolic process	Biological Process
scaffold1.t268	GO:1901360	organic cyclic compound metabolic process	Biological Process
scaffold1.t268	GO:0009169	purine ribonucleoside monophosphate catabolic process	Biological Process
scaffold1.t268	GO:0009199	ribonucleoside triphosphate metabolic process	Biological Process
scaffold1.t268	GO:0042454	ribonucleoside catabolic process	Biological Process
scaffold1.t268	GO:0009207	purine ribonucleoside triphosphate catabolic process	Biological Process
scaffold1.t268	GO:0009205	purine ribonucleoside triphosphate metabolic process	Biological Process
scaffold1.t268	GO:0009203	ribonucleoside triphosphate catabolic process	Biological Process
scaffold1.t268	GO:0046034	ATP metabolic process	Biological Process
scaffold1.t268	GO:0046128	purine ribonucleoside metabolic process	Biological Process
scaffold1.t268	GO:0046483	heterocycle metabolic process	Biological Process
scaffold1.t268	GO:1901564	organonitrogen compound metabolic process	Biological Process
scaffold1.t268	GO:1901565	organonitrogen compound catabolic process	Biological Process
scaffold1.t268	GO:0034641	cellular nitrogen compound metabolic process	Biological Process
scaffold1.t268	GO:0006163	purine nucleotide metabolic process	Biological Process
scaffold1.t268	GO:0019637	organophosphate metabolic process	Biological Process
scaffold1.t268	GO:0009141	nucleoside triphosphate metabolic process	Biological Process
scaffold1.t268	GO:0009143	nucleoside triphosphate catabolic process	Biological Process
scaffold1.t268	GO:0009144	purine nucleoside triphosphate metabolic process	Biological Process
scaffold1.t268	GO:0009146	purine nucleoside triphosphate catabolic process	Biological Process
scaffold1.t268	GO:0006807	nitrogen compound metabolic process	Biological Process
scaffold1.t268	GO:0006195	purine nucleotide catabolic process	Biological Process
scaffold1.t268	GO:1901575	organic substance catabolic process	Biological Process
scaffold1.t268	GO:1901361	organic cyclic compound catabolic process	Biological Process
scaffold1.t268	GO:0009150	purine ribonucleotide metabolic process	Biological Process
scaffold1.t268	GO:0009158	ribonucleoside monophosphate catabolic process	Biological Process
scaffold1.t268	GO:0009154	purine ribonucleotide catabolic process	Biological Process
scaffold1.t268	GO:0044710	single-organism metabolic process	Biological Process
scaffold1.t268	GO:0046700	heterocycle catabolic process	Biological Process
scaffold1.t268	GO:0009261	ribonucleotide catabolic process	Biological Process
scaffold1.t268	GO:0019439	aromatic compound catabolic process	Biological Process
scaffold1.t268	GO:0008152	metabolic process	Biological Process
scaffold1.t268	GO:0034655	nucleobase-containing compound catabolic process	Biological Process
scaffold1.t268	GO:0044270	cellular nitrogen compound catabolic process	Biological Process
scaffold1.t268	GO:1901292	nucleoside phosphate catabolic process	Biological Process
scaffold1.t268	GO:0006753	nucleoside phosphate metabolic process	Biological Process
scaffold1.t268	GO:0044248	cellular catabolic process	Biological Process
scaffold1.t268	GO:0009128	purine nucleoside monophosphate catabolic process	Biological Process
scaffold1.t268	GO:0009123	nucleoside monophosphate metabolic process	Biological Process
scaffold1.t268	GO:0009126	purine nucleoside monophosphate metabolic process	Biological Process
scaffold1.t268	GO:0009259	ribonucleotide metabolic process	Biological Process
scaffold1.t268	GO:0009125	nucleoside monophosphate catabolic process	Biological Process
scaffold1.t268	GO:0006139	nucleobase-containing compound metabolic process	Biological Process
scaffold1.t268	GO:0042278	purine nucleoside metabolic process	Biological Process
scaffold1.t268	GO:0006725	cellular aromatic compound metabolic process	Biological Process
scaffold1.t268	GO:0055086	nucleobase-containing small molecule metabolic process	Biological Process
scaffold1.t268	GO:1901136	carbohydrate derivative catabolic process	Biological Process
scaffold1.t268	GO:1901135	carbohydrate derivative metabolic process	Biological Process
scaffold1.t268	GO:0019693	ribose phosphate metabolic process	Biological Process
scaffold1.t268	GO:0072521	purine-containing compound metabolic process	Biological Process
scaffold1.t268	GO:0072523	purine-containing compound catabolic process	Biological Process
scaffold1.t268	GO:0071704	organic substance metabolic process	Biological Process
scaffold1.t268	GO:0006152	purine nucleoside catabolic process	Biological Process
scaffold1.t268	GO:0009117	nucleotide metabolic process	Biological Process
scaffold1.t268	GO:0009116	nucleoside metabolic process	Biological Process
scaffold1.t268	GO:0009119	ribonucleoside metabolic process	Biological Process
scaffold1.t268	GO:0009056	catabolic process	Biological Process
scaffold1.t268	GO:0044238	primary metabolic process	Biological Process
scaffold1.t268	GO:0044237	cellular metabolic process	Biological Process
scaffold1.t268	GO:1901657	glycosyl compound metabolic process	Biological Process
scaffold1.t268	GO:0006796	phosphate-containing compound metabolic process	Biological Process
scaffold1.t268	GO:0006793	phosphorus metabolic process	Biological Process
scaffold1.t268	GO:1901658	glycosyl compound catabolic process	Biological Process
scaffold1.t268	GO:0055085	transmembrane transport	Biological Process
scaffold1.t268	GO:0016887	ATPase activity	Molecular Function
scaffold1.t268	GO:0017111	nucleoside-triphosphatase activity	Molecular Function
scaffold1.t268	GO:0016787	hydrolase activity	Molecular Function
scaffold1.t268	GO:0003824	catalytic activity	Molecular Function
scaffold1.t268	GO:0016818	hydrolase activity, acting on acid anhydrides, in phosphorus-containing anhydrides	Molecular Function
scaffold1.t268	GO:0016817	hydrolase activity, acting on acid anhydrides	Molecular Function
scaffold1.t268	GO:0016462	pyrophosphatase activity	Molecular Function
scaffold1.t268	GO:0000166	nucleotide binding	Molecular Function
scaffold1.t268	GO:0005215	transporter activity	Molecular Function
scaffold1.t268	GO:0022857	transmembrane transporter activity	Molecular Function
scaffold1.t268	GO:0042626	ATPase activity, coupled to transmembrane movement of substances	Molecular Function
scaffold1.t268	GO:0016820	hydrolase activity, acting on acid anhydrides, catalyzing transmembrane movement of substances	Molecular Function
scaffold1.t268	GO:0042623	ATPase activity, coupled	Molecular Function
scaffold1.t268	GO:0015399	primary active transmembrane transporter activity	Molecular Function
scaffold1.t268	GO:0022804	active transmembrane transporter activity	Molecular Function
scaffold1.t268	GO:0043492	ATPase activity, coupled to movement of substances	Molecular Function
scaffold1.t268	GO:0015405	P-P-bond-hydrolysis-driven transmembrane transporter activity	Molecular Function
scaffold1.t268	GO:0035639	purine ribonucleoside triphosphate binding	Molecular Function
scaffold1.t268	GO:0005488	binding	Molecular Function
scaffold1.t268	GO:0043167	ion binding	Molecular Function
scaffold1.t268	GO:1901363	heterocyclic compound binding	Molecular Function
scaffold1.t268	GO:0001883	purine nucleoside binding	Molecular Function
scaffold1.t268	GO:0001882	nucleoside binding	Molecular Function
scaffold1.t268	GO:0043168	anion binding	Molecular Function
scaffold1.t268	GO:1901265	nucleoside phosphate binding	Molecular Function
scaffold1.t268	GO:0032549	ribonucleoside binding	Molecular Function
scaffold1.t268	GO:0017076	purine nucleotide binding	Molecular Function
scaffold1.t268	GO:0036094	small molecule binding	Molecular Function
scaffold1.t268	GO:0030554	adenyl nucleotide binding	Molecular Function
scaffold1.t268	GO:0097159	organic cyclic compound binding	Molecular Function
scaffold1.t268	GO:0032559	adenyl ribonucleotide binding	Molecular Function
scaffold1.t268	GO:0005524	ATP binding	Molecular Function
scaffold1.t268	GO:0032555	purine ribonucleotide binding	Molecular Function
scaffold1.t268	GO:0032550	purine ribonucleoside binding	Molecular Function
scaffold1.t268	GO:0032553	ribonucleotide binding	Molecular Function
scaffold1.t268	GO:0016020	membrane	Cellular Component
scaffold1.t268	GO:0016021	integral to membrane	Cellular Component
scaffold1.t268	GO:0044425	membrane part	Cellular Component
scaffold1.t268	GO:0031224	intrinsic to membrane	Cellular Component
scaffold1.t947	GO:0006200	ATP catabolic process	Biological Process
scaffold1.t947	GO:0006810	transport	Biological Process
scaffold1.t947	GO:0009987	cellular process	Biological Process
scaffold1.t947	GO:0044699	single-organism process	Biological Process
scaffold1.t947	GO:0044763	single-organism cellular process	Biological Process
scaffold1.t947	GO:0051234	establishment of localization	Biological Process
scaffold1.t947	GO:0044765	single-organism transport	Biological Process
scaffold1.t947	GO:0051179	localization	Biological Process
scaffold1.t947	GO:0046434	organophosphate catabolic process	Biological Process
scaffold1.t947	GO:0009166	nucleotide catabolic process	Biological Process
scaffold1.t947	GO:0009167	purine ribonucleoside monophosphate metabolic process	Biological Process
scaffold1.t947	GO:0009164	nucleoside catabolic process	Biological Process
scaffold1.t947	GO:0044281	small molecule metabolic process	Biological Process
scaffold1.t947	GO:0009161	ribonucleoside monophosphate metabolic process	Biological Process
scaffold1.t947	GO:0046130	purine ribonucleoside catabolic process	Biological Process
scaffold1.t947	GO:1901360	organic cyclic compound metabolic process	Biological Process
scaffold1.t947	GO:0009169	purine ribonucleoside monophosphate catabolic process	Biological Process
scaffold1.t947	GO:0009199	ribonucleoside triphosphate metabolic process	Biological Process
scaffold1.t947	GO:0042454	ribonucleoside catabolic process	Biological Process
scaffold1.t947	GO:0009207	purine ribonucleoside triphosphate catabolic process	Biological Process
scaffold1.t947	GO:0009205	purine ribonucleoside triphosphate metabolic process	Biological Process
scaffold1.t947	GO:0009203	ribonucleoside triphosphate catabolic process	Biological Process
scaffold1.t947	GO:0046034	ATP metabolic process	Biological Process
scaffold1.t947	GO:0046128	purine ribonucleoside metabolic process	Biological Process
scaffold1.t947	GO:0046483	heterocycle metabolic process	Biological Process
scaffold1.t947	GO:1901564	organonitrogen compound metabolic process	Biological Process
scaffold1.t947	GO:1901565	organonitrogen compound catabolic process	Biological Process
scaffold1.t947	GO:0034641	cellular nitrogen compound metabolic process	Biological Process
scaffold1.t947	GO:0006163	purine nucleotide metabolic process	Biological Process
scaffold1.t947	GO:0019637	organophosphate metabolic process	Biological Process
scaffold1.t947	GO:0009141	nucleoside triphosphate metabolic process	Biological Process
scaffold1.t947	GO:0009143	nucleoside triphosphate catabolic process	Biological Process
scaffold1.t947	GO:0009144	purine nucleoside triphosphate metabolic process	Biological Process
scaffold1.t947	GO:0009146	purine nucleoside triphosphate catabolic process	Biological Process
scaffold1.t947	GO:0006807	nitrogen compound metabolic process	Biological Process
scaffold1.t947	GO:0006195	purine nucleotide catabolic process	Biological Process
scaffold1.t947	GO:1901575	organic substance catabolic process	Biological Process
scaffold1.t947	GO:1901361	organic cyclic compound catabolic process	Biological Process
scaffold1.t947	GO:0009150	purine ribonucleotide metabolic process	Biological Process
scaffold1.t947	GO:0009158	ribonucleoside monophosphate catabolic process	Biological Process
scaffold1.t947	GO:0009154	purine ribonucleotide catabolic process	Biological Process
scaffold1.t947	GO:0044710	single-organism metabolic process	Biological Process
scaffold1.t947	GO:0046700	heterocycle catabolic process	Biological Process
scaffold1.t947	GO:0009261	ribonucleotide catabolic process	Biological Process
scaffold1.t947	GO:0019439	aromatic compound catabolic process	Biological Process
scaffold1.t947	GO:0008152	metabolic process	Biological Process
scaffold1.t947	GO:0034655	nucleobase-containing compound catabolic process	Biological Process
scaffold1.t947	GO:0044270	cellular nitrogen compound catabolic process	Biological Process
scaffold1.t947	GO:1901292	nucleoside phosphate catabolic process	Biological Process
scaffold1.t947	GO:0006753	nucleoside phosphate metabolic process	Biological Process
scaffold1.t947	GO:0044248	cellular catabolic process	Biological Process
scaffold1.t947	GO:0009128	purine nucleoside monophosphate catabolic process	Biological Process
scaffold1.t947	GO:0009123	nucleoside monophosphate metabolic process	Biological Process
scaffold1.t947	GO:0009126	purine nucleoside monophosphate metabolic process	Biological Process
scaffold1.t947	GO:0009259	ribonucleotide metabolic process	Biological Process
scaffold1.t947	GO:0009125	nucleoside monophosphate catabolic process	Biological Process
scaffold1.t947	GO:0006139	nucleobase-containing compound metabolic process	Biological Process
scaffold1.t947	GO:0042278	purine nucleoside metabolic process	Biological Process
scaffold1.t947	GO:0006725	cellular aromatic compound metabolic process	Biological Process
scaffold1.t947	GO:0055086	nucleobase-containing small molecule metabolic process	Biological Process
scaffold1.t947	GO:1901136	carbohydrate derivative catabolic process	Biological Process
scaffold1.t947	GO:1901135	carbohydrate derivative metabolic process	Biological Process
scaffold1.t947	GO:0019693	ribose phosphate metabolic process	Biological Process
scaffold1.t947	GO:0072521	purine-containing compound metabolic process	Biological Process
scaffold1.t947	GO:0072523	purine-containing compound catabolic process	Biological Process
scaffold1.t947	GO:0071704	organic substance metabolic process	Biological Process
scaffold1.t947	GO:0006152	purine nucleoside catabolic process	Biological Process
scaffold1.t947	GO:0009117	nucleotide metabolic process	Biological Process
scaffold1.t947	GO:0009116	nucleoside metabolic process	Biological Process
scaffold1.t947	GO:0009119	ribonucleoside metabolic process	Biological Process
scaffold1.t947	GO:0009056	catabolic process	Biological Process
scaffold1.t947	GO:0044238	primary metabolic process	Biological Process
scaffold1.t947	GO:0044237	cellular metabolic process	Biological Process
scaffold1.t947	GO:1901657	glycosyl compound metabolic process	Biological Process
scaffold1.t947	GO:0006796	phosphate-containing compound metabolic process	Biological Process
scaffold1.t947	GO:0006793	phosphorus metabolic process	Biological Process
scaffold1.t947	GO:1901658	glycosyl compound catabolic process	Biological Process
scaffold1.t947	GO:0055085	transmembrane transport	Biological Process
scaffold1.t947	GO:0016887	ATPase activity	Molecular Function
scaffold1.t947	GO:0017111	nucleoside-triphosphatase activity	Molecular Function
scaffold1.t947	GO:0016787	hydrolase activity	Molecular Function
scaffold1.t947	GO:0003824	catalytic activity	Molecular Function
scaffold1.t947	GO:0016818	hydrolase activity, acting on acid anhydrides, in phosphorus-containing anhydrides	Molecular Function
scaffold1.t947	GO:0016817	hydrolase activity, acting on acid anhydrides	Molecular Function
scaffold1.t947	GO:0016462	pyrophosphatase activity	Molecular Function
scaffold1.t947	GO:0000166	nucleotide binding	Molecular Function
scaffold1.t947	GO:0005215	transporter activity	Molecular Function
scaffold1.t947	GO:0022857	transmembrane transporter activity	Molecular Function
scaffold1.t947	GO:0042626	ATPase activity, coupled to transmembrane movement of substances	Molecular Function
scaffold1.t947	GO:0016820	hydrolase activity, acting on acid anhydrides, catalyzing transmembrane movement of substances	Molecular Function
scaffold1.t947	GO:0042623	ATPase activity, coupled	Molecular Function
scaffold1.t947	GO:0015399	primary active transmembrane transporter activity	Molecular Function
scaffold1.t947	GO:0022804	active transmembrane transporter activity	Molecular Function
scaffold1.t947	GO:0043492	ATPase activity, coupled to movement of substances	Molecular Function
scaffold1.t947	GO:0015405	P-P-bond-hydrolysis-driven transmembrane transporter activity	Molecular Function
scaffold1.t947	GO:0035639	purine ribonucleoside triphosphate binding	Molecular Function
scaffold1.t947	GO:0005488	binding	Molecular Function
scaffold1.t947	GO:0043167	ion binding	Molecular Function
scaffold1.t947	GO:1901363	heterocyclic compound binding	Molecular Function
scaffold1.t947	GO:0001883	purine nucleoside binding	Molecular Function
scaffold1.t947	GO:0001882	nucleoside binding	Molecular Function
scaffold1.t947	GO:0043168	anion binding	Molecular Function
scaffold1.t947	GO:1901265	nucleoside phosphate binding	Molecular Function
scaffold1.t947	GO:0032549	ribonucleoside binding	Molecular Function
scaffold1.t947	GO:0017076	purine nucleotide binding	Molecular Function
scaffold1.t947	GO:0036094	small molecule binding	Molecular Function
scaffold1.t947	GO:0030554	adenyl nucleotide binding	Molecular Function
scaffold1.t947	GO:0097159	organic cyclic compound binding	Molecular Function
scaffold1.t947	GO:0032559	adenyl ribonucleotide binding	Molecular Function
scaffold1.t947	GO:0005524	ATP binding	Molecular Function
scaffold1.t947	GO:0032555	purine ribonucleotide binding	Molecular Function
scaffold1.t947	GO:0032550	purine ribonucleoside binding	Molecular Function
scaffold1.t947	GO:0032553	ribonucleotide binding	Molecular Function
scaffold1.t947	GO:0016020	membrane	Cellular Component
scaffold1.t947	GO:0016021	integral to membrane	Cellular Component
scaffold1.t947	GO:0044425	membrane part	Cellular Component
scaffold1.t947	GO:0031224	intrinsic to membrane	Cellular Component
scaffold6.t253	GO:0006200	ATP catabolic process	Biological Process
scaffold6.t253	GO:0006810	transport	Biological Process
scaffold6.t253	GO:0009987	cellular process	Biological Process
scaffold6.t253	GO:0044699	single-organism process	Biological Process
scaffold6.t253	GO:0044763	single-organism cellular process	Biological Process
scaffold6.t253	GO:0051234	establishment of localization	Biological Process
scaffold6.t253	GO:0044765	single-organism transport	Biological Process
scaffold6.t253	GO:0051179	localization	Biological Process
scaffold6.t253	GO:0046434	organophosphate catabolic process	Biological Process
scaffold6.t253	GO:0009166	nucleotide catabolic process	Biological Process
scaffold6.t253	GO:0009167	purine ribonucleoside monophosphate metabolic process	Biological Process
scaffold6.t253	GO:0009164	nucleoside catabolic process	Biological Process
scaffold6.t253	GO:0044281	small molecule metabolic process	Biological Process
scaffold6.t253	GO:0009161	ribonucleoside monophosphate metabolic process	Biological Process
scaffold6.t253	GO:0046130	purine ribonucleoside catabolic process	Biological Process
scaffold6.t253	GO:1901360	organic cyclic compound metabolic process	Biological Process
scaffold6.t253	GO:0009169	purine ribonucleoside monophosphate catabolic process	Biological Process
scaffold6.t253	GO:0009199	ribonucleoside triphosphate metabolic process	Biological Process
scaffold6.t253	GO:0042454	ribonucleoside catabolic process	Biological Process
scaffold6.t253	GO:0009207	purine ribonucleoside triphosphate catabolic process	Biological Process
scaffold6.t253	GO:0009205	purine ribonucleoside triphosphate metabolic process	Biological Process
scaffold6.t253	GO:0009203	ribonucleoside triphosphate catabolic process	Biological Process
scaffold6.t253	GO:0046034	ATP metabolic process	Biological Process
scaffold6.t253	GO:0046128	purine ribonucleoside metabolic process	Biological Process
scaffold6.t253	GO:0046483	heterocycle metabolic process	Biological Process
scaffold6.t253	GO:1901564	organonitrogen compound metabolic process	Biological Process
scaffold6.t253	GO:1901565	organonitrogen compound catabolic process	Biological Process
scaffold6.t253	GO:0034641	cellular nitrogen compound metabolic process	Biological Process
scaffold6.t253	GO:0006163	purine nucleotide metabolic process	Biological Process
scaffold6.t253	GO:0019637	organophosphate metabolic process	Biological Process
scaffold6.t253	GO:0009141	nucleoside triphosphate metabolic process	Biological Process
scaffold6.t253	GO:0009143	nucleoside triphosphate catabolic process	Biological Process
scaffold6.t253	GO:0009144	purine nucleoside triphosphate metabolic process	Biological Process
scaffold6.t253	GO:0009146	purine nucleoside triphosphate catabolic process	Biological Process
scaffold6.t253	GO:0006807	nitrogen compound metabolic process	Biological Process
scaffold6.t253	GO:0006195	purine nucleotide catabolic process	Biological Process
scaffold6.t253	GO:1901575	organic substance catabolic process	Biological Process
scaffold6.t253	GO:1901361	organic cyclic compound catabolic process	Biological Process
scaffold6.t253	GO:0009150	purine ribonucleotide metabolic process	Biological Process
scaffold6.t253	GO:0009158	ribonucleoside monophosphate catabolic process	Biological Process
scaffold6.t253	GO:0009154	purine ribonucleotide catabolic process	Biological Process
scaffold6.t253	GO:0044710	single-organism metabolic process	Biological Process
scaffold6.t253	GO:0046700	heterocycle catabolic process	Biological Process
scaffold6.t253	GO:0009261	ribonucleotide catabolic process	Biological Process
scaffold6.t253	GO:0019439	aromatic compound catabolic process	Biological Process
scaffold6.t253	GO:0008152	metabolic process	Biological Process
scaffold6.t253	GO:0034655	nucleobase-containing compound catabolic process	Biological Process
scaffold6.t253	GO:0044270	cellular nitrogen compound catabolic process	Biological Process
scaffold6.t253	GO:1901292	nucleoside phosphate catabolic process	Biological Process
scaffold6.t253	GO:0006753	nucleoside phosphate metabolic process	Biological Process
scaffold6.t253	GO:0044248	cellular catabolic process	Biological Process
scaffold6.t253	GO:0009128	purine nucleoside monophosphate catabolic process	Biological Process
scaffold6.t253	GO:0009123	nucleoside monophosphate metabolic process	Biological Process
scaffold6.t253	GO:0009126	purine nucleoside monophosphate metabolic process	Biological Process
scaffold6.t253	GO:0009259	ribonucleotide metabolic process	Biological Process
scaffold6.t253	GO:0009125	nucleoside monophosphate catabolic process	Biological Process
scaffold6.t253	GO:0006139	nucleobase-containing compound metabolic process	Biological Process
scaffold6.t253	GO:0042278	purine nucleoside metabolic process	Biological Process
scaffold6.t253	GO:0006725	cellular aromatic compound metabolic process	Biological Process
scaffold6.t253	GO:0055086	nucleobase-containing small molecule metabolic process	Biological Process
scaffold6.t253	GO:1901136	carbohydrate derivative catabolic process	Biological Process
scaffold6.t253	GO:1901135	carbohydrate derivative metabolic process	Biological Process
scaffold6.t253	GO:0019693	ribose phosphate metabolic process	Biological Process
scaffold6.t253	GO:0072521	purine-containing compound metabolic process	Biological Process
scaffold6.t253	GO:0072523	purine-containing compound catabolic process	Biological Process
scaffold6.t253	GO:0071704	organic substance metabolic process	Biological Process
scaffold6.t253	GO:0006152	purine nucleoside catabolic process	Biological Process
scaffold6.t253	GO:0009117	nucleotide metabolic process	Biological Process
scaffold6.t253	GO:0009116	nucleoside metabolic process	Biological Process
scaffold6.t253	GO:0009119	ribonucleoside metabolic process	Biological Process
scaffold6.t253	GO:0009056	catabolic process	Biological Process
scaffold6.t253	GO:0044238	primary metabolic process	Biological Process
scaffold6.t253	GO:0044237	cellular metabolic process	Biological Process
scaffold6.t253	GO:1901657	glycosyl compound metabolic process	Biological Process
scaffold6.t253	GO:0006796	phosphate-containing compound metabolic process	Biological Process
scaffold6.t253	GO:0006793	phosphorus metabolic process	Biological Process
scaffold6.t253	GO:1901658	glycosyl compound catabolic process	Biological Process
scaffold6.t253	GO:0055085	transmembrane transport	Biological Process
scaffold6.t253	GO:0016887	ATPase activity	Molecular Function
scaffold6.t253	GO:0017111	nucleoside-triphosphatase activity	Molecular Function
scaffold6.t253	GO:0016787	hydrolase activity	Molecular Function
scaffold6.t253	GO:0003824	catalytic activity	Molecular Function
scaffold6.t253	GO:0016818	hydrolase activity, acting on acid anhydrides, in phosphorus-containing anhydrides	Molecular Function
scaffold6.t253	GO:0016817	hydrolase activity, acting on acid anhydrides	Molecular Function
scaffold6.t253	GO:0016462	pyrophosphatase activity	Molecular Function
scaffold6.t253	GO:0000166	nucleotide binding	Molecular Function
scaffold6.t253	GO:0005215	transporter activity	Molecular Function
scaffold6.t253	GO:0022857	transmembrane transporter activity	Molecular Function
scaffold6.t253	GO:0042626	ATPase activity, coupled to transmembrane movement of substances	Molecular Function
scaffold6.t253	GO:0016820	hydrolase activity, acting on acid anhydrides, catalyzing transmembrane movement of substances	Molecular Function
scaffold6.t253	GO:0042623	ATPase activity, coupled	Molecular Function
scaffold6.t253	GO:0015399	primary active transmembrane transporter activity	Molecular Function
scaffold6.t253	GO:0022804	active transmembrane transporter activity	Molecular Function
scaffold6.t253	GO:0043492	ATPase activity, coupled to movement of substances	Molecular Function
scaffold6.t253	GO:0015405	P-P-bond-hydrolysis-driven transmembrane transporter activity	Molecular Function
scaffold6.t253	GO:0035639	purine ribonucleoside triphosphate binding	Molecular Function
scaffold6.t253	GO:0005488	binding	Molecular Function
scaffold6.t253	GO:0043167	ion binding	Molecular Function
scaffold6.t253	GO:1901363	heterocyclic compound binding	Molecular Function
scaffold6.t253	GO:0001883	purine nucleoside binding	Molecular Function
scaffold6.t253	GO:0001882	nucleoside binding	Molecular Function
scaffold6.t253	GO:0043168	anion binding	Molecular Function
scaffold6.t253	GO:1901265	nucleoside phosphate binding	Molecular Function
scaffold6.t253	GO:0032549	ribonucleoside binding	Molecular Function
scaffold6.t253	GO:0017076	purine nucleotide binding	Molecular Function
scaffold6.t253	GO:0036094	small molecule binding	Molecular Function
scaffold6.t253	GO:0030554	adenyl nucleotide binding	Molecular Function
scaffold6.t253	GO:0097159	organic cyclic compound binding	Molecular Function
scaffold6.t253	GO:0032559	adenyl ribonucleotide binding	Molecular Function
scaffold6.t253	GO:0005524	ATP binding	Molecular Function
scaffold6.t253	GO:0032555	purine ribonucleotide binding	Molecular Function
scaffold6.t253	GO:0032550	purine ribonucleoside binding	Molecular Function
scaffold6.t253	GO:0032553	ribonucleotide binding	Molecular Function
scaffold6.t253	GO:0016020	membrane	Cellular Component
scaffold6.t253	GO:0016021	integral to membrane	Cellular Component
scaffold6.t253	GO:0044425	membrane part	Cellular Component
scaffold6.t253	GO:0031224	intrinsic to membrane	Cellular Component
scaffold4.t182	GO:0007155	cell adhesion	Biological Process
scaffold4.t182	GO:0022610	biological adhesion	Biological Process
scaffold4.t182	GO:0009987	cellular process	Biological Process
scaffold4.t182	GO:0044763	single-organism cellular process	Biological Process
scaffold4.t182	GO:0044699	single-organism process	Biological Process
scaffold1.t1009	GO:0006810	transport	Biological Process
scaffold1.t1009	GO:0009987	cellular process	Biological Process
scaffold1.t1009	GO:0055085	transmembrane transport	Biological Process
scaffold1.t1009	GO:0044765	single-organism transport	Biological Process
scaffold1.t1009	GO:0044763	single-organism cellular process	Biological Process
scaffold1.t1009	GO:0051234	establishment of localization	Biological Process
scaffold1.t1009	GO:0051179	localization	Biological Process
scaffold1.t1009	GO:0044699	single-organism process	Biological Process
scaffold2.t245	GO:0006810	transport	Biological Process
scaffold2.t245	GO:0044699	single-organism process	Biological Process
scaffold2.t245	GO:0051234	establishment of localization	Biological Process
scaffold2.t245	GO:0051179	localization	Biological Process
scaffold2.t245	GO:0009987	cellular process	Biological Process
scaffold2.t245	GO:0044765	single-organism transport	Biological Process
scaffold2.t245	GO:0044763	single-organism cellular process	Biological Process
scaffold2.t245	GO:0055085	transmembrane transport	Biological Process
scaffold2.t287	GO:0006810	transport	Biological Process
scaffold2.t287	GO:0051234	establishment of localization	Biological Process
scaffold2.t287	GO:0051179	localization	Biological Process
scaffold2.t287	GO:0009987	cellular process	Biological Process
scaffold2.t287	GO:0055085	transmembrane transport	Biological Process
scaffold2.t287	GO:0044765	single-organism transport	Biological Process
scaffold2.t287	GO:0044763	single-organism cellular process	Biological Process
scaffold2.t287	GO:0044699	single-organism process	Biological Process
scaffold2.t287	GO:0005215	transporter activity	Molecular Function
scaffold2.t287	GO:0016020	membrane	Cellular Component
scaffold2.t287	GO:0031224	intrinsic to membrane	Cellular Component
scaffold2.t287	GO:0016021	integral to membrane	Cellular Component
scaffold2.t287	GO:0044425	membrane part	Cellular Component
scaffold2.t287	GO:0005783	endoplasmic reticulum	Cellular Component
scaffold2.t287	GO:0043229	intracellular organelle	Cellular Component
scaffold2.t287	GO:0043227	membrane-bounded organelle	Cellular Component
scaffold2.t287	GO:0043226	organelle	Cellular Component
scaffold2.t287	GO:0005737	cytoplasm	Cellular Component
scaffold2.t287	GO:0043231	intracellular membrane-bounded organelle	Cellular Component
scaffold2.t287	GO:0044464	cell part	Cellular Component
scaffold2.t287	GO:0005623	cell	Cellular Component
scaffold2.t287	GO:0005622	intracellular	Cellular Component
scaffold2.t287	GO:0044444	cytoplasmic part	Cellular Component
scaffold2.t287	GO:0044424	intracellular part	Cellular Component
scaffold2.t287	GO:0005789	endoplasmic reticulum membrane	Cellular Component
scaffold2.t287	GO:0042175	nuclear outer membrane-endoplasmic reticulum membrane network	Cellular Component
scaffold2.t287	GO:0071944	cell periphery	Cellular Component
scaffold2.t287	GO:0031090	organelle membrane	Cellular Component
scaffold2.t287	GO:0044432	endoplasmic reticulum part	Cellular Component
scaffold2.t287	GO:0012505	endomembrane system	Cellular Component
scaffold2.t287	GO:0005886	plasma membrane	Cellular Component
scaffold2.t287	GO:0044446	intracellular organelle part	Cellular Component
scaffold2.t287	GO:0044422	organelle part	Cellular Component
scaffold2.t665	GO:0006810	transport	Biological Process
scaffold2.t665	GO:0051179	localization	Biological Process
scaffold2.t665	GO:0044699	single-organism process	Biological Process
scaffold2.t665	GO:0044765	single-organism transport	Biological Process
scaffold2.t665	GO:0051234	establishment of localization	Biological Process
scaffold2.t665	GO:0009987	cellular process	Biological Process
scaffold2.t665	GO:0044763	single-organism cellular process	Biological Process
scaffold2.t665	GO:0055085	transmembrane transport	Biological Process
scaffold2.t665	GO:0071705	nitrogen compound transport	Biological Process
scaffold2.t665	GO:0071702	organic substance transport	Biological Process
scaffold2.t665	GO:0006820	anion transport	Biological Process
scaffold2.t665	GO:0015849	organic acid transport	Biological Process
scaffold2.t665	GO:0006811	ion transport	Biological Process
scaffold2.t665	GO:0015711	organic anion transport	Biological Process
scaffold2.t665	GO:0034220	ion transmembrane transport	Biological Process
scaffold2.t665	GO:0046942	carboxylic acid transport	Biological Process
scaffold2.t665	GO:0006865	amino acid transport	Biological Process
scaffold2.t665	GO:0000101	sulfur amino acid transport	Biological Process
scaffold2.t665	GO:0042883	cysteine transport	Biological Process
scaffold2.t665	GO:0006812	cation transport	Biological Process
scaffold2.t665	GO:0015804	neutral amino acid transport	Biological Process
scaffold2.t665	GO:0003333	amino acid transmembrane transport	Biological Process
scaffold2.t665	GO:0072348	sulfur compound transport	Biological Process
scaffold2.t665	GO:0005215	transporter activity	Molecular Function
scaffold2.t665	GO:0022892	substrate-specific transporter activity	Molecular Function
scaffold2.t665	GO:0022891	substrate-specific transmembrane transporter activity	Molecular Function
scaffold2.t665	GO:0022857	transmembrane transporter activity	Molecular Function
scaffold2.t665	GO:0005342	organic acid transmembrane transporter activity	Molecular Function
scaffold2.t665	GO:0008509	anion transmembrane transporter activity	Molecular Function
scaffold2.t665	GO:0046943	carboxylic acid transmembrane transporter activity	Molecular Function
scaffold2.t665	GO:0008514	organic anion transmembrane transporter activity	Molecular Function
scaffold2.t665	GO:0015075	ion transmembrane transporter activity	Molecular Function
scaffold2.t665	GO:0033229	cysteine transmembrane transporter activity	Molecular Function
scaffold2.t665	GO:0000099	sulfur amino acid transmembrane transporter activity	Molecular Function
scaffold2.t665	GO:0008324	cation transmembrane transporter activity	Molecular Function
scaffold2.t665	GO:1901682	sulfur compound transmembrane transporter activity	Molecular Function
scaffold2.t665	GO:0015175	neutral amino acid transmembrane transporter activity	Molecular Function
scaffold2.t665	GO:0015171	amino acid transmembrane transporter activity	Molecular Function
scaffold2.t665	GO:0016020	membrane	Cellular Component
scaffold2.t665	GO:0016021	integral to membrane	Cellular Component
scaffold2.t665	GO:0044425	membrane part	Cellular Component
scaffold2.t665	GO:0031224	intrinsic to membrane	Cellular Component
scaffold3.t417	GO:0055114	oxidation-reduction process	Biological Process
scaffold3.t417	GO:0008152	metabolic process	Biological Process
scaffold3.t417	GO:0044710	single-organism metabolic process	Biological Process
scaffold3.t417	GO:0009987	cellular process	Biological Process
scaffold3.t417	GO:0016491	oxidoreductase activity	Molecular Function
scaffold3.t417	GO:0003824	catalytic activity	Molecular Function
scaffold3.t417	GO:0005488	binding	Molecular Function
scaffold3.t417	GO:0043167	ion binding	Molecular Function
scaffold3.t417	GO:1901363	heterocyclic compound binding	Molecular Function
scaffold3.t417	GO:1901265	nucleoside phosphate binding	Molecular Function
scaffold3.t417	GO:0043168	anion binding	Molecular Function
scaffold3.t417	GO:0050662	coenzyme binding	Molecular Function
scaffold3.t417	GO:0000166	nucleotide binding	Molecular Function
scaffold3.t417	GO:0010181	FMN binding	Molecular Function
scaffold3.t417	GO:0036094	small molecule binding	Molecular Function
scaffold3.t417	GO:0048037	cofactor binding	Molecular Function
scaffold3.t417	GO:0097159	organic cyclic compound binding	Molecular Function
scaffold3.t417	GO:0032553	ribonucleotide binding	Molecular Function
scaffold3.t417	GO:0003959	NADPH dehydrogenase activity	Molecular Function
scaffold3.t417	GO:0016651	oxidoreductase activity, acting on NAD(P)H	Molecular Function
scaffold3.t417	GO:0052690	trichloro-p-hydroquinone reductive dehalogenase activity	Molecular Function
scaffold3.t417	GO:0016661	oxidoreductase activity, acting on other nitrogenous compounds as donors	Molecular Function
scaffold3.t417	GO:0018548	pentaerythritol trinitrate reductase activity	Molecular Function
scaffold3.t417	GO:0016667	oxidoreductase activity, acting on a sulfur group of donors	Molecular Function
scaffold2.t255	GO:0006355	regulation of transcription, DNA-dependent	Biological Process
scaffold2.t255	GO:0065007	biological regulation	Biological Process
scaffold2.t255	GO:0080090	regulation of primary metabolic process	Biological Process
scaffold2.t255	GO:0019222	regulation of metabolic process	Biological Process
scaffold2.t255	GO:0060255	regulation of macromolecule metabolic process	Biological Process
scaffold2.t255	GO:2001141	regulation of RNA biosynthetic process	Biological Process
scaffold2.t255	GO:0050789	regulation of biological process	Biological Process
scaffold2.t255	GO:0009889	regulation of biosynthetic process	Biological Process
scaffold2.t255	GO:0050794	regulation of cellular process	Biological Process
scaffold2.t255	GO:0051252	regulation of RNA metabolic process	Biological Process
scaffold2.t255	GO:0031326	regulation of cellular biosynthetic process	Biological Process
scaffold2.t255	GO:0031323	regulation of cellular metabolic process	Biological Process
scaffold2.t255	GO:2000112	regulation of cellular macromolecule biosynthetic process	Biological Process
scaffold2.t255	GO:0010556	regulation of macromolecule biosynthetic process	Biological Process
scaffold2.t255	GO:0010468	regulation of gene expression	Biological Process
scaffold2.t255	GO:0019219	regulation of nucleobase-containing compound metabolic process	Biological Process
scaffold2.t255	GO:0051171	regulation of nitrogen compound metabolic process	Biological Process
scaffold2.t255	GO:0003677	DNA binding	Molecular Function
scaffold2.t255	GO:0003700	sequence-specific DNA binding transcription factor activity	Molecular Function
scaffold2.t255	GO:0001071	nucleic acid binding transcription factor activity	Molecular Function
scaffold2.t255	GO:0043565	sequence-specific DNA binding	Molecular Function
scaffold2.t255	GO:0097159	organic cyclic compound binding	Molecular Function
scaffold2.t255	GO:0005488	binding	Molecular Function
scaffold2.t255	GO:0003676	nucleic acid binding	Molecular Function
scaffold2.t255	GO:1901363	heterocyclic compound binding	Molecular Function
scaffold2.t255	GO:0046872	metal ion binding	Molecular Function
scaffold2.t255	GO:0043169	cation binding	Molecular Function
scaffold2.t255	GO:0046914	transition metal ion binding	Molecular Function
scaffold2.t255	GO:0043167	ion binding	Molecular Function
scaffold2.t255	GO:0008270	zinc ion binding	Molecular Function
scaffold3.t280	GO:0080090	regulation of primary metabolic process	Biological Process
scaffold3.t280	GO:0019222	regulation of metabolic process	Biological Process
scaffold3.t280	GO:0019219	regulation of nucleobase-containing compound metabolic process	Biological Process
scaffold3.t280	GO:0031323	regulation of cellular metabolic process	Biological Process
scaffold3.t280	GO:2001141	regulation of RNA biosynthetic process	Biological Process
scaffold3.t280	GO:0051252	regulation of RNA metabolic process	Biological Process
scaffold3.t280	GO:0009889	regulation of biosynthetic process	Biological Process
scaffold3.t280	GO:0050789	regulation of biological process	Biological Process
scaffold3.t280	GO:0006355	regulation of transcription, DNA-dependent	Biological Process
scaffold3.t280	GO:0010556	regulation of macromolecule biosynthetic process	Biological Process
scaffold3.t280	GO:0065007	biological regulation	Biological Process
scaffold3.t280	GO:0051171	regulation of nitrogen compound metabolic process	Biological Process
scaffold3.t280	GO:0031326	regulation of cellular biosynthetic process	Biological Process
scaffold3.t280	GO:0060255	regulation of macromolecule metabolic process	Biological Process
scaffold3.t280	GO:0050794	regulation of cellular process	Biological Process
scaffold3.t280	GO:0010468	regulation of gene expression	Biological Process
scaffold3.t280	GO:2000112	regulation of cellular macromolecule biosynthetic process	Biological Process
scaffold3.t280	GO:0043169	cation binding	Molecular Function
scaffold3.t280	GO:0046914	transition metal ion binding	Molecular Function
scaffold3.t280	GO:0043565	sequence-specific DNA binding	Molecular Function
scaffold3.t280	GO:0003700	sequence-specific DNA binding transcription factor activity	Molecular Function
scaffold3.t280	GO:0097159	organic cyclic compound binding	Molecular Function
scaffold3.t280	GO:0001071	nucleic acid binding transcription factor activity	Molecular Function
scaffold3.t280	GO:0043167	ion binding	Molecular Function
scaffold3.t280	GO:0005488	binding	Molecular Function
scaffold3.t280	GO:0003676	nucleic acid binding	Molecular Function
scaffold3.t280	GO:0003677	DNA binding	Molecular Function
scaffold3.t280	GO:0046872	metal ion binding	Molecular Function
scaffold3.t280	GO:1901363	heterocyclic compound binding	Molecular Function
scaffold3.t280	GO:0008270	zinc ion binding	Molecular Function
scaffold1.t960	GO:0055114	oxidation-reduction process	Biological Process
scaffold1.t960	GO:0009892	negative regulation of metabolic process	Biological Process
scaffold1.t960	GO:0051172	negative regulation of nitrogen compound metabolic process	Biological Process
scaffold1.t960	GO:0019222	regulation of metabolic process	Biological Process
scaffold1.t960	GO:0031327	negative regulation of cellular biosynthetic process	Biological Process
scaffold1.t960	GO:0031326	regulation of cellular biosynthetic process	Biological Process
scaffold1.t960	GO:0031324	negative regulation of cellular metabolic process	Biological Process
scaffold1.t960	GO:0031323	regulation of cellular metabolic process	Biological Process
scaffold1.t960	GO:0010629	negative regulation of gene expression	Biological Process
scaffold1.t960	GO:0050789	regulation of biological process	Biological Process
scaffold1.t960	GO:0080090	regulation of primary metabolic process	Biological Process
scaffold1.t960	GO:0044710	single-organism metabolic process	Biological Process
scaffold1.t960	GO:0010605	negative regulation of macromolecule metabolic process	Biological Process
scaffold1.t960	GO:0009890	negative regulation of biosynthetic process	Biological Process
scaffold1.t960	GO:2000112	regulation of cellular macromolecule biosynthetic process	Biological Process
scaffold1.t960	GO:2000113	negative regulation of cellular macromolecule biosynthetic process	Biological Process
scaffold1.t960	GO:0060255	regulation of macromolecule metabolic process	Biological Process
scaffold1.t960	GO:0065007	biological regulation	Biological Process
scaffold1.t960	GO:0048519	negative regulation of biological process	Biological Process
scaffold1.t960	GO:0010468	regulation of gene expression	Biological Process
scaffold1.t960	GO:0045934	negative regulation of nucleobase-containing compound metabolic process	Biological Process
scaffold1.t960	GO:0019219	regulation of nucleobase-containing compound metabolic process	Biological Process
scaffold1.t960	GO:0009889	regulation of biosynthetic process	Biological Process
scaffold1.t960	GO:0050794	regulation of cellular process	Biological Process
scaffold1.t960	GO:0045892	negative regulation of transcription, DNA-dependent	Biological Process
scaffold1.t960	GO:0051171	regulation of nitrogen compound metabolic process	Biological Process
scaffold1.t960	GO:0008152	metabolic process	Biological Process
scaffold1.t960	GO:2001141	regulation of RNA biosynthetic process	Biological Process
scaffold1.t960	GO:0051253	negative regulation of RNA metabolic process	Biological Process
scaffold1.t960	GO:0051252	regulation of RNA metabolic process	Biological Process
scaffold1.t960	GO:0006355	regulation of transcription, DNA-dependent	Biological Process
scaffold1.t960	GO:0010556	regulation of macromolecule biosynthetic process	Biological Process
scaffold1.t960	GO:0010558	negative regulation of macromolecule biosynthetic process	Biological Process
scaffold1.t960	GO:0048523	negative regulation of cellular process	Biological Process
scaffold1.t960	GO:0043168	anion binding	Molecular Function
scaffold1.t960	GO:0050662	coenzyme binding	Molecular Function
scaffold1.t960	GO:0097159	organic cyclic compound binding	Molecular Function
scaffold1.t960	GO:1901265	nucleoside phosphate binding	Molecular Function
scaffold1.t960	GO:0000166	nucleotide binding	Molecular Function
scaffold1.t960	GO:0036094	small molecule binding	Molecular Function
scaffold1.t960	GO:0003824	catalytic activity	Molecular Function
scaffold1.t960	GO:0048037	cofactor binding	Molecular Function
scaffold1.t960	GO:0005488	binding	Molecular Function
scaffold1.t960	GO:0010181	FMN binding	Molecular Function
scaffold1.t960	GO:0043167	ion binding	Molecular Function
scaffold1.t960	GO:1901363	heterocyclic compound binding	Molecular Function
scaffold1.t960	GO:0032553	ribonucleotide binding	Molecular Function
scaffold1.t960	GO:0016491	oxidoreductase activity	Molecular Function
scaffold1.t960	GO:0005737	cytoplasm	Cellular Component
scaffold1.t960	GO:0044464	cell part	Cellular Component
scaffold1.t960	GO:0005623	cell	Cellular Component
scaffold1.t960	GO:0005622	intracellular	Cellular Component
scaffold1.t960	GO:0044424	intracellular part	Cellular Component
scaffold1.t961	GO:0055114	oxidation-reduction process	Biological Process
scaffold1.t961	GO:0009892	negative regulation of metabolic process	Biological Process
scaffold1.t961	GO:0051172	negative regulation of nitrogen compound metabolic process	Biological Process
scaffold1.t961	GO:0019222	regulation of metabolic process	Biological Process
scaffold1.t961	GO:0031327	negative regulation of cellular biosynthetic process	Biological Process
scaffold1.t961	GO:0031326	regulation of cellular biosynthetic process	Biological Process
scaffold1.t961	GO:0031324	negative regulation of cellular metabolic process	Biological Process
scaffold1.t961	GO:0031323	regulation of cellular metabolic process	Biological Process
scaffold1.t961	GO:0010629	negative regulation of gene expression	Biological Process
scaffold1.t961	GO:0050789	regulation of biological process	Biological Process
scaffold1.t961	GO:0080090	regulation of primary metabolic process	Biological Process
scaffold1.t961	GO:0044710	single-organism metabolic process	Biological Process
scaffold1.t961	GO:0010605	negative regulation of macromolecule metabolic process	Biological Process
scaffold1.t961	GO:0009890	negative regulation of biosynthetic process	Biological Process
scaffold1.t961	GO:2000112	regulation of cellular macromolecule biosynthetic process	Biological Process
scaffold1.t961	GO:2000113	negative regulation of cellular macromolecule biosynthetic process	Biological Process
scaffold1.t961	GO:0060255	regulation of macromolecule metabolic process	Biological Process
scaffold1.t961	GO:0065007	biological regulation	Biological Process
scaffold1.t961	GO:0048519	negative regulation of biological process	Biological Process
scaffold1.t961	GO:0010468	regulation of gene expression	Biological Process
scaffold1.t961	GO:0045934	negative regulation of nucleobase-containing compound metabolic process	Biological Process
scaffold1.t961	GO:0019219	regulation of nucleobase-containing compound metabolic process	Biological Process
scaffold1.t961	GO:0009889	regulation of biosynthetic process	Biological Process
scaffold1.t961	GO:0050794	regulation of cellular process	Biological Process
scaffold1.t961	GO:0045892	negative regulation of transcription, DNA-dependent	Biological Process
scaffold1.t961	GO:0051171	regulation of nitrogen compound metabolic process	Biological Process
scaffold1.t961	GO:0008152	metabolic process	Biological Process
scaffold1.t961	GO:2001141	regulation of RNA biosynthetic process	Biological Process
scaffold1.t961	GO:0051253	negative regulation of RNA metabolic process	Biological Process
scaffold1.t961	GO:0051252	regulation of RNA metabolic process	Biological Process
scaffold1.t961	GO:0006355	regulation of transcription, DNA-dependent	Biological Process
scaffold1.t961	GO:0010556	regulation of macromolecule biosynthetic process	Biological Process
scaffold1.t961	GO:0010558	negative regulation of macromolecule biosynthetic process	Biological Process
scaffold1.t961	GO:0048523	negative regulation of cellular process	Biological Process
scaffold1.t961	GO:0043168	anion binding	Molecular Function
scaffold1.t961	GO:0050662	coenzyme binding	Molecular Function
scaffold1.t961	GO:0097159	organic cyclic compound binding	Molecular Function
scaffold1.t961	GO:1901265	nucleoside phosphate binding	Molecular Function
scaffold1.t961	GO:0000166	nucleotide binding	Molecular Function
scaffold1.t961	GO:0036094	small molecule binding	Molecular Function
scaffold1.t961	GO:0003824	catalytic activity	Molecular Function
scaffold1.t961	GO:0048037	cofactor binding	Molecular Function
scaffold1.t961	GO:0005488	binding	Molecular Function
scaffold1.t961	GO:0010181	FMN binding	Molecular Function
scaffold1.t961	GO:0043167	ion binding	Molecular Function
scaffold1.t961	GO:1901363	heterocyclic compound binding	Molecular Function
scaffold1.t961	GO:0032553	ribonucleotide binding	Molecular Function
scaffold1.t961	GO:0016491	oxidoreductase activity	Molecular Function
scaffold1.t961	GO:0005737	cytoplasm	Cellular Component
scaffold1.t961	GO:0044464	cell part	Cellular Component
scaffold1.t961	GO:0005623	cell	Cellular Component
scaffold1.t961	GO:0005622	intracellular	Cellular Component
scaffold1.t961	GO:0044424	intracellular part	Cellular Component
scaffold4.t461	GO:0008152	metabolic process	Biological Process
scaffold4.t461	GO:0003824	catalytic activity	Molecular Function
scaffold6.t6	GO:0055085	transmembrane transport	Biological Process
scaffold6.t6	GO:0006810	transport	Biological Process
scaffold6.t6	GO:0044699	single-organism process	Biological Process
scaffold6.t6	GO:0009987	cellular process	Biological Process
scaffold6.t6	GO:0044763	single-organism cellular process	Biological Process
scaffold6.t6	GO:0051179	localization	Biological Process
scaffold6.t6	GO:0044765	single-organism transport	Biological Process
scaffold6.t6	GO:0051234	establishment of localization	Biological Process
scaffold6.t6	GO:0008643	carbohydrate transport	Biological Process
scaffold6.t6	GO:0071702	organic substance transport	Biological Process
scaffold6.t6	GO:0008645	hexose transport	Biological Process
scaffold6.t6	GO:0015749	monosaccharide transport	Biological Process
scaffold6.t6	GO:0034219	carbohydrate transmembrane transport	Biological Process
scaffold6.t6	GO:0035428	hexose transmembrane transport	Biological Process
scaffold6.t6	GO:0015758	glucose transport	Biological Process
scaffold6.t6	GO:0015755	fructose transport	Biological Process
scaffold6.t6	GO:0005215	transporter activity	Molecular Function
scaffold6.t6	GO:0022857	transmembrane transporter activity	Molecular Function
scaffold6.t6	GO:0022891	substrate-specific transmembrane transporter activity	Molecular Function
scaffold6.t6	GO:0022892	substrate-specific transporter activity	Molecular Function
scaffold6.t6	GO:0015145	monosaccharide transmembrane transporter activity	Molecular Function
scaffold6.t6	GO:0015144	carbohydrate transmembrane transporter activity	Molecular Function
scaffold6.t6	GO:0051119	sugar transmembrane transporter activity	Molecular Function
scaffold6.t6	GO:1901476	carbohydrate transporter activity	Molecular Function
scaffold6.t6	GO:0015149	hexose transmembrane transporter activity	Molecular Function
scaffold6.t6	GO:0005355	glucose transmembrane transporter activity	Molecular Function
scaffold6.t6	GO:0016020	membrane	Cellular Component
scaffold6.t6	GO:0031224	intrinsic to membrane	Cellular Component
scaffold6.t6	GO:0016021	integral to membrane	Cellular Component
scaffold6.t6	GO:0044425	membrane part	Cellular Component
scaffold6.t6	GO:0044464	cell part	Cellular Component
scaffold6.t6	GO:0005623	cell	Cellular Component
scaffold6.t6	GO:0071944	cell periphery	Cellular Component
scaffold6.t6	GO:0005886	plasma membrane	Cellular Component
scaffold1.t159	GO:0008152	metabolic process	Biological Process
scaffold1.t159	GO:0003824	catalytic activity	Molecular Function
scaffold1.t159	GO:0016874	ligase activity	Molecular Function
scaffold4.t543	GO:0006950	response to stress	Biological Process
scaffold4.t543	GO:0050896	response to stimulus	Biological Process
scaffold4.t543	GO:0016020	membrane	Cellular Component
scaffold4.t543	GO:0016021	integral to membrane	Cellular Component
scaffold4.t543	GO:0044425	membrane part	Cellular Component
scaffold4.t543	GO:0031224	intrinsic to membrane	Cellular Component
scaffold7.t81	GO:0006865	amino acid transport	Biological Process
scaffold7.t81	GO:0006810	transport	Biological Process
scaffold7.t81	GO:0055085	transmembrane transport	Biological Process
scaffold7.t81	GO:0006820	anion transport	Biological Process
scaffold7.t81	GO:0044699	single-organism process	Biological Process
scaffold7.t81	GO:0051179	localization	Biological Process
scaffold7.t81	GO:0071705	nitrogen compound transport	Biological Process
scaffold7.t81	GO:0071702	organic substance transport	Biological Process
scaffold7.t81	GO:0015849	organic acid transport	Biological Process
scaffold7.t81	GO:0006811	ion transport	Biological Process
scaffold7.t81	GO:0015711	organic anion transport	Biological Process
scaffold7.t81	GO:0044765	single-organism transport	Biological Process
scaffold7.t81	GO:0051234	establishment of localization	Biological Process
scaffold7.t81	GO:0046942	carboxylic acid transport	Biological Process
scaffold7.t81	GO:0003333	amino acid transmembrane transport	Biological Process
scaffold7.t81	GO:0009987	cellular process	Biological Process
scaffold7.t81	GO:0034220	ion transmembrane transport	Biological Process
scaffold7.t81	GO:0044763	single-organism cellular process	Biological Process
scaffold7.t81	GO:0005342	organic acid transmembrane transporter activity	Molecular Function
scaffold7.t81	GO:0015075	ion transmembrane transporter activity	Molecular Function
scaffold7.t81	GO:0008509	anion transmembrane transporter activity	Molecular Function
scaffold7.t81	GO:0022857	transmembrane transporter activity	Molecular Function
scaffold7.t81	GO:0005215	transporter activity	Molecular Function
scaffold7.t81	GO:0046943	carboxylic acid transmembrane transporter activity	Molecular Function
scaffold7.t81	GO:0022891	substrate-specific transmembrane transporter activity	Molecular Function
scaffold7.t81	GO:0022892	substrate-specific transporter activity	Molecular Function
scaffold7.t81	GO:0008514	organic anion transmembrane transporter activity	Molecular Function
scaffold7.t81	GO:0015171	amino acid transmembrane transporter activity	Molecular Function
scaffold7.t81	GO:0016020	membrane	Cellular Component
scaffold7.t81	GO:0031224	intrinsic to membrane	Cellular Component
scaffold7.t81	GO:0016021	integral to membrane	Cellular Component
scaffold7.t81	GO:0044425	membrane part	Cellular Component
scaffold1.t906	GO:0008152	metabolic process	Biological Process
scaffold1.t906	GO:0016879	ligase activity, forming carbon-nitrogen bonds	Molecular Function
scaffold1.t906	GO:0003824	catalytic activity	Molecular Function
scaffold1.t906	GO:0016884	carbon-nitrogen ligase activity, with glutamine as amido-N-donor	Molecular Function
scaffold1.t906	GO:0016874	ligase activity	Molecular Function
scaffold1.t906	GO:0016787	hydrolase activity	Molecular Function
scaffold1.t906	GO:0016740	transferase activity	Molecular Function
scaffold6.t5	GO:0008152	metabolic process	Biological Process
scaffold6.t5	GO:0016879	ligase activity, forming carbon-nitrogen bonds	Molecular Function
scaffold6.t5	GO:0003824	catalytic activity	Molecular Function
scaffold6.t5	GO:0016884	carbon-nitrogen ligase activity, with glutamine as amido-N-donor	Molecular Function
scaffold6.t5	GO:0016874	ligase activity	Molecular Function
scaffold6.t5	GO:0016787	hydrolase activity	Molecular Function
scaffold6.t5	GO:0016740	transferase activity	Molecular Function
scaffold9.t69	GO:0006810	transport	Biological Process
scaffold9.t69	GO:0051234	establishment of localization	Biological Process
scaffold9.t69	GO:0051179	localization	Biological Process
scaffold9.t69	GO:0009987	cellular process	Biological Process
scaffold9.t69	GO:0055085	transmembrane transport	Biological Process
scaffold9.t69	GO:0044765	single-organism transport	Biological Process
scaffold9.t69	GO:0044763	single-organism cellular process	Biological Process
scaffold9.t69	GO:0044699	single-organism process	Biological Process
scaffold9.t69	GO:0016020	membrane	Cellular Component
scaffold9.t69	GO:0044425	membrane part	Cellular Component
scaffold9.t69	GO:0016021	integral to membrane	Cellular Component
scaffold9.t69	GO:0031224	intrinsic to membrane	Cellular Component
scaffold1.t436	GO:0008152	metabolic process	Biological Process
scaffold1.t436	GO:0046434	organophosphate catabolic process	Biological Process
scaffold1.t436	GO:0044248	cellular catabolic process	Biological Process
scaffold1.t436	GO:0034641	cellular nitrogen compound metabolic process	Biological Process
scaffold1.t436	GO:0006807	nitrogen compound metabolic process	Biological Process
scaffold1.t436	GO:0044281	small molecule metabolic process	Biological Process
scaffold1.t436	GO:0044282	small molecule catabolic process	Biological Process
scaffold1.t436	GO:0044242	cellular lipid catabolic process	Biological Process
scaffold1.t436	GO:0006643	membrane lipid metabolic process	Biological Process
scaffold1.t436	GO:0009395	phospholipid catabolic process	Biological Process
scaffold1.t436	GO:0044710	single-organism metabolic process	Biological Process
scaffold1.t436	GO:0016042	lipid catabolic process	Biological Process
scaffold1.t436	GO:0071704	organic substance metabolic process	Biological Process
scaffold1.t436	GO:0006684	sphingomyelin metabolic process	Biological Process
scaffold1.t436	GO:0006685	sphingomyelin catabolic process	Biological Process
scaffold1.t436	GO:0046466	membrane lipid catabolic process	Biological Process
scaffold1.t436	GO:0006665	sphingolipid metabolic process	Biological Process
scaffold1.t436	GO:0030149	sphingolipid catabolic process	Biological Process
scaffold1.t436	GO:0006644	phospholipid metabolic process	Biological Process
scaffold1.t436	GO:0046164	alcohol catabolic process	Biological Process
scaffold1.t436	GO:0006629	lipid metabolic process	Biological Process
scaffold1.t436	GO:0009308	amine metabolic process	Biological Process
scaffold1.t436	GO:0009987	cellular process	Biological Process
scaffold1.t436	GO:1901575	organic substance catabolic process	Biological Process
scaffold1.t436	GO:0044106	cellular amine metabolic process	Biological Process
scaffold1.t436	GO:0042439	ethanolamine-containing compound metabolic process	Biological Process
scaffold1.t436	GO:0044712	single-organism catabolic process	Biological Process
scaffold1.t436	GO:0044255	cellular lipid metabolic process	Biological Process
scaffold1.t436	GO:0009056	catabolic process	Biological Process
scaffold1.t436	GO:1901565	organonitrogen compound catabolic process	Biological Process
scaffold1.t436	GO:0044238	primary metabolic process	Biological Process
scaffold1.t436	GO:1901564	organonitrogen compound metabolic process	Biological Process
scaffold1.t436	GO:0043603	cellular amide metabolic process	Biological Process
scaffold1.t436	GO:0006576	cellular biogenic amine metabolic process	Biological Process
scaffold1.t436	GO:0044237	cellular metabolic process	Biological Process
scaffold1.t436	GO:0006066	alcohol metabolic process	Biological Process
scaffold1.t436	GO:0006796	phosphate-containing compound metabolic process	Biological Process
scaffold1.t436	GO:0006793	phosphorus metabolic process	Biological Process
scaffold1.t436	GO:0019637	organophosphate metabolic process	Biological Process
scaffold1.t436	GO:1901616	organic hydroxy compound catabolic process	Biological Process
scaffold1.t436	GO:1901615	organic hydroxy compound metabolic process	Biological Process
scaffold1.t436	GO:0016787	hydrolase activity	Molecular Function
scaffold1.t436	GO:0003824	catalytic activity	Molecular Function
scaffold1.t436	GO:0008081	phosphoric diester hydrolase activity	Molecular Function
scaffold1.t436	GO:0016788	hydrolase activity, acting on ester bonds	Molecular Function
scaffold1.t436	GO:0042578	phosphoric ester hydrolase activity	Molecular Function
scaffold1.t436	GO:0004767	sphingomyelin phosphodiesterase activity	Molecular Function
scaffold1.t436	GO:0004620	phospholipase activity	Molecular Function
scaffold1.t436	GO:0016298	lipase activity	Molecular Function
scaffold4.t279	GO:0008152	metabolic process	Biological Process
scaffold4.t279	GO:0044249	cellular biosynthetic process	Biological Process
scaffold4.t279	GO:0044237	cellular metabolic process	Biological Process
scaffold4.t279	GO:0034645	cellular macromolecule biosynthetic process	Biological Process
scaffold4.t279	GO:0009100	glycoprotein metabolic process	Biological Process
scaffold4.t279	GO:0009101	glycoprotein biosynthetic process	Biological Process
scaffold4.t279	GO:0006486	protein glycosylation	Biological Process
scaffold4.t279	GO:0071704	organic substance metabolic process	Biological Process
scaffold4.t279	GO:1901576	organic substance biosynthetic process	Biological Process
scaffold4.t279	GO:0009987	cellular process	Biological Process
scaffold4.t279	GO:0044238	primary metabolic process	Biological Process
scaffold4.t279	GO:0044260	cellular macromolecule metabolic process	Biological Process
scaffold4.t279	GO:0019538	protein metabolic process	Biological Process
scaffold4.t279	GO:1901135	carbohydrate derivative metabolic process	Biological Process
scaffold4.t279	GO:0009058	biosynthetic process	Biological Process
scaffold4.t279	GO:0009059	macromolecule biosynthetic process	Biological Process
scaffold4.t279	GO:0043170	macromolecule metabolic process	Biological Process
scaffold4.t279	GO:1901137	carbohydrate derivative biosynthetic process	Biological Process
scaffold4.t279	GO:0044267	cellular protein metabolic process	Biological Process
scaffold4.t279	GO:0070085	glycosylation	Biological Process
scaffold4.t279	GO:0006464	cellular protein modification process	Biological Process
scaffold4.t279	GO:0043412	macromolecule modification	Biological Process
scaffold4.t279	GO:0043413	macromolecule glycosylation	Biological Process
scaffold4.t279	GO:0044723	single-organism carbohydrate metabolic process	Biological Process
scaffold4.t279	GO:0005975	carbohydrate metabolic process	Biological Process
scaffold4.t279	GO:0036211	protein modification process	Biological Process
scaffold4.t279	GO:0006493	protein O-linked glycosylation	Biological Process
scaffold4.t279	GO:0009311	oligosaccharide metabolic process	Biological Process
scaffold4.t279	GO:0070589	cellular component macromolecule biosynthetic process	Biological Process
scaffold4.t279	GO:0044699	single-organism process	Biological Process
scaffold4.t279	GO:0044038	cell wall macromolecule biosynthetic process	Biological Process
scaffold4.t279	GO:0006487	protein N-linked glycosylation	Biological Process
scaffold4.t279	GO:0006057	mannoprotein biosynthetic process	Biological Process
scaffold4.t279	GO:0006056	mannoprotein metabolic process	Biological Process
scaffold4.t279	GO:0071554	cell wall organization or biogenesis	Biological Process
scaffold4.t279	GO:0044085	cellular component biogenesis	Biological Process
scaffold4.t279	GO:0071840	cellular component organization or biogenesis	Biological Process
scaffold4.t279	GO:0044763	single-organism cellular process	Biological Process
scaffold4.t279	GO:0000032	cell wall mannoprotein biosynthetic process	Biological Process
scaffold4.t279	GO:0031506	cell wall glycoprotein biosynthetic process	Biological Process
scaffold4.t279	GO:0042546	cell wall biogenesis	Biological Process
scaffold4.t279	GO:0006491	N-glycan processing	Biological Process
scaffold4.t279	GO:0044036	cell wall macromolecule metabolic process	Biological Process
scaffold4.t279	GO:0016740	transferase activity	Molecular Function
scaffold4.t279	GO:0016757	transferase activity, transferring glycosyl groups	Molecular Function
scaffold4.t279	GO:0000030	mannosyltransferase activity	Molecular Function
scaffold4.t279	GO:0003824	catalytic activity	Molecular Function
scaffold4.t279	GO:0016758	transferase activity, transferring hexosyl groups	Molecular Function
scaffold4.t279	GO:0000026	alpha-1,2-mannosyltransferase activity	Molecular Function
scaffold4.t279	GO:0004376	glycolipid mannosyltransferase activity	Molecular Function
scaffold4.t279	GO:0004377	GDP-Man:Man3GlcNAc2-PP-Dol alpha-1,2-mannosyltransferase activity	Molecular Function
scaffold4.t279	GO:0016020	membrane	Cellular Component
scaffold4.t279	GO:0005737	cytoplasm	Cellular Component
scaffold4.t279	GO:0005794	Golgi apparatus	Cellular Component
scaffold4.t279	GO:0043229	intracellular organelle	Cellular Component
scaffold4.t279	GO:0043227	membrane-bounded organelle	Cellular Component
scaffold4.t279	GO:0043226	organelle	Cellular Component
scaffold4.t279	GO:0043231	intracellular membrane-bounded organelle	Cellular Component
scaffold4.t279	GO:0044464	cell part	Cellular Component
scaffold4.t279	GO:0005623	cell	Cellular Component
scaffold4.t279	GO:0005622	intracellular	Cellular Component
scaffold4.t279	GO:0044444	cytoplasmic part	Cellular Component
scaffold4.t279	GO:0044424	intracellular part	Cellular Component
scaffold4.t308	GO:0008152	metabolic process	Biological Process
scaffold4.t308	GO:0044249	cellular biosynthetic process	Biological Process
scaffold4.t308	GO:0044237	cellular metabolic process	Biological Process
scaffold4.t308	GO:0034645	cellular macromolecule biosynthetic process	Biological Process
scaffold4.t308	GO:0009100	glycoprotein metabolic process	Biological Process
scaffold4.t308	GO:0009101	glycoprotein biosynthetic process	Biological Process
scaffold4.t308	GO:0006486	protein glycosylation	Biological Process
scaffold4.t308	GO:0071704	organic substance metabolic process	Biological Process
scaffold4.t308	GO:1901576	organic substance biosynthetic process	Biological Process
scaffold4.t308	GO:0009987	cellular process	Biological Process
scaffold4.t308	GO:0044238	primary metabolic process	Biological Process
scaffold4.t308	GO:0044260	cellular macromolecule metabolic process	Biological Process
scaffold4.t308	GO:0019538	protein metabolic process	Biological Process
scaffold4.t308	GO:1901135	carbohydrate derivative metabolic process	Biological Process
scaffold4.t308	GO:0009058	biosynthetic process	Biological Process
scaffold4.t308	GO:0009059	macromolecule biosynthetic process	Biological Process
scaffold4.t308	GO:0043170	macromolecule metabolic process	Biological Process
scaffold4.t308	GO:1901137	carbohydrate derivative biosynthetic process	Biological Process
scaffold4.t308	GO:0044267	cellular protein metabolic process	Biological Process
scaffold4.t308	GO:0070085	glycosylation	Biological Process
scaffold4.t308	GO:0006464	cellular protein modification process	Biological Process
scaffold4.t308	GO:0043412	macromolecule modification	Biological Process
scaffold4.t308	GO:0043413	macromolecule glycosylation	Biological Process
scaffold4.t308	GO:0044723	single-organism carbohydrate metabolic process	Biological Process
scaffold4.t308	GO:0005975	carbohydrate metabolic process	Biological Process
scaffold4.t308	GO:0036211	protein modification process	Biological Process
scaffold4.t308	GO:0006493	protein O-linked glycosylation	Biological Process
scaffold4.t308	GO:0009311	oligosaccharide metabolic process	Biological Process
scaffold4.t308	GO:0070589	cellular component macromolecule biosynthetic process	Biological Process
scaffold4.t308	GO:0044699	single-organism process	Biological Process
scaffold4.t308	GO:0044038	cell wall macromolecule biosynthetic process	Biological Process
scaffold4.t308	GO:0006487	protein N-linked glycosylation	Biological Process
scaffold4.t308	GO:0006057	mannoprotein biosynthetic process	Biological Process
scaffold4.t308	GO:0006056	mannoprotein metabolic process	Biological Process
scaffold4.t308	GO:0071554	cell wall organization or biogenesis	Biological Process
scaffold4.t308	GO:0044085	cellular component biogenesis	Biological Process
scaffold4.t308	GO:0071840	cellular component organization or biogenesis	Biological Process
scaffold4.t308	GO:0044763	single-organism cellular process	Biological Process
scaffold4.t308	GO:0000032	cell wall mannoprotein biosynthetic process	Biological Process
scaffold4.t308	GO:0031506	cell wall glycoprotein biosynthetic process	Biological Process
scaffold4.t308	GO:0042546	cell wall biogenesis	Biological Process
scaffold4.t308	GO:0006491	N-glycan processing	Biological Process
scaffold4.t308	GO:0044036	cell wall macromolecule metabolic process	Biological Process
scaffold4.t308	GO:0016740	transferase activity	Molecular Function
scaffold4.t308	GO:0016757	transferase activity, transferring glycosyl groups	Molecular Function
scaffold4.t308	GO:0000030	mannosyltransferase activity	Molecular Function
scaffold4.t308	GO:0003824	catalytic activity	Molecular Function
scaffold4.t308	GO:0016758	transferase activity, transferring hexosyl groups	Molecular Function
scaffold4.t308	GO:0000026	alpha-1,2-mannosyltransferase activity	Molecular Function
scaffold4.t308	GO:0004376	glycolipid mannosyltransferase activity	Molecular Function
scaffold4.t308	GO:0004377	GDP-Man:Man3GlcNAc2-PP-Dol alpha-1,2-mannosyltransferase activity	Molecular Function
scaffold4.t308	GO:0016020	membrane	Cellular Component
scaffold4.t308	GO:0005737	cytoplasm	Cellular Component
scaffold4.t308	GO:0005794	Golgi apparatus	Cellular Component
scaffold4.t308	GO:0043229	intracellular organelle	Cellular Component
scaffold4.t308	GO:0043227	membrane-bounded organelle	Cellular Component
scaffold4.t308	GO:0043226	organelle	Cellular Component
scaffold4.t308	GO:0043231	intracellular membrane-bounded organelle	Cellular Component
scaffold4.t308	GO:0044464	cell part	Cellular Component
scaffold4.t308	GO:0005623	cell	Cellular Component
scaffold4.t308	GO:0005622	intracellular	Cellular Component
scaffold4.t308	GO:0044444	cytoplasmic part	Cellular Component
scaffold4.t308	GO:0044424	intracellular part	Cellular Component
scaffold4.t76	GO:0006810	transport	Biological Process
scaffold4.t76	GO:0009987	cellular process	Biological Process
scaffold4.t76	GO:0055085	transmembrane transport	Biological Process
scaffold4.t76	GO:0044765	single-organism transport	Biological Process
scaffold4.t76	GO:0044763	single-organism cellular process	Biological Process
scaffold4.t76	GO:0051234	establishment of localization	Biological Process
scaffold4.t76	GO:0051179	localization	Biological Process
scaffold4.t76	GO:0044699	single-organism process	Biological Process
scaffold4.t76	GO:0005215	transporter activity	Molecular Function
scaffold4.t76	GO:0016020	membrane	Cellular Component
scaffold4.t76	GO:0016021	integral to membrane	Cellular Component
scaffold4.t76	GO:0044425	membrane part	Cellular Component
scaffold4.t76	GO:0031224	intrinsic to membrane	Cellular Component
scaffold2.t513	GO:0055114	oxidation-reduction process	Biological Process
scaffold2.t513	GO:0008152	metabolic process	Biological Process
scaffold2.t513	GO:0044710	single-organism metabolic process	Biological Process
scaffold2.t513	GO:0071704	organic substance metabolic process	Biological Process
scaffold2.t513	GO:0044723	single-organism carbohydrate metabolic process	Biological Process
scaffold2.t513	GO:0044238	primary metabolic process	Biological Process
scaffold2.t513	GO:0005975	carbohydrate metabolic process	Biological Process
scaffold2.t513	GO:0005996	monosaccharide metabolic process	Biological Process
scaffold2.t513	GO:0019321	pentose metabolic process	Biological Process
scaffold2.t513	GO:0019323	pentose catabolic process	Biological Process
scaffold2.t513	GO:0046365	monosaccharide catabolic process	Biological Process
scaffold2.t513	GO:0019568	arabinose catabolic process	Biological Process
scaffold2.t513	GO:0019566	arabinose metabolic process	Biological Process
scaffold2.t513	GO:1901575	organic substance catabolic process	Biological Process
scaffold2.t513	GO:0009987	cellular process	Biological Process
scaffold2.t513	GO:0009056	catabolic process	Biological Process
scaffold2.t513	GO:0044724	single-organism carbohydrate catabolic process	Biological Process
scaffold2.t513	GO:0016052	carbohydrate catabolic process	Biological Process
scaffold2.t513	GO:0070887	cellular response to chemical stimulus	Biological Process
scaffold2.t513	GO:0044699	single-organism process	Biological Process
scaffold2.t513	GO:0042843	D-xylose catabolic process	Biological Process
scaffold2.t513	GO:0051716	cellular response to stimulus	Biological Process
scaffold2.t513	GO:0006950	response to stress	Biological Process
scaffold2.t513	GO:0044763	single-organism cellular process	Biological Process
scaffold2.t513	GO:0042221	response to chemical stimulus	Biological Process
scaffold2.t513	GO:0034599	cellular response to oxidative stress	Biological Process
scaffold2.t513	GO:0006979	response to oxidative stress	Biological Process
scaffold2.t513	GO:0042732	D-xylose metabolic process	Biological Process
scaffold2.t513	GO:0050896	response to stimulus	Biological Process
scaffold2.t513	GO:0033554	cellular response to stress	Biological Process
scaffold2.t513	GO:0016491	oxidoreductase activity	Molecular Function
scaffold2.t513	GO:0003824	catalytic activity	Molecular Function
scaffold2.t513	GO:0016614	oxidoreductase activity, acting on CH-OH group of donors	Molecular Function
scaffold2.t513	GO:0016616	oxidoreductase activity, acting on the CH-OH group of donors, NAD or NADP as acceptor	Molecular Function
scaffold2.t513	GO:0004033	aldo-keto reductase (NADP) activity	Molecular Function
scaffold2.t513	GO:0008106	alcohol dehydrogenase (NADP+) activity	Molecular Function
scaffold2.t513	GO:0004032	alditol:NADP+ 1-oxidoreductase activity	Molecular Function
scaffold2.t513	GO:0004090	carbonyl reductase (NADPH) activity	Molecular Function
scaffold2.t513	GO:0097159	organic cyclic compound binding	Molecular Function
scaffold2.t513	GO:0047935	glucose 1-dehydrogenase (NADP+) activity	Molecular Function
scaffold2.t513	GO:0003723	RNA binding	Molecular Function
scaffold2.t513	GO:0003676	nucleic acid binding	Molecular Function
scaffold2.t513	GO:0005488	binding	Molecular Function
scaffold2.t513	GO:1901363	heterocyclic compound binding	Molecular Function
scaffold2.t513	GO:0003729	mRNA binding	Molecular Function
scaffold2.t513	GO:0044464	cell part	Cellular Component
scaffold2.t513	GO:0005623	cell	Cellular Component
scaffold2.t513	GO:0005622	intracellular	Cellular Component
scaffold2.t513	GO:0005737	cytoplasm	Cellular Component
scaffold2.t513	GO:0044424	intracellular part	Cellular Component
scaffold2.t513	GO:0043231	intracellular membrane-bounded organelle	Cellular Component
scaffold2.t513	GO:0005634	nucleus	Cellular Component
scaffold2.t513	GO:0043229	intracellular organelle	Cellular Component
scaffold2.t513	GO:0043227	membrane-bounded organelle	Cellular Component
scaffold2.t513	GO:0043226	organelle	Cellular Component
scaffold3.t205	GO:0044699	single-organism process	Biological Process
scaffold3.t205	GO:0009987	cellular process	Biological Process
scaffold3.t205	GO:0044763	single-organism cellular process	Biological Process
scaffold3.t205	GO:0055085	transmembrane transport	Biological Process
scaffold3.t205	GO:0006810	transport	Biological Process
scaffold3.t205	GO:0044765	single-organism transport	Biological Process
scaffold3.t205	GO:0051179	localization	Biological Process
scaffold3.t205	GO:0051234	establishment of localization	Biological Process
scaffold3.t205	GO:0006855	drug transmembrane transport	Biological Process
scaffold3.t205	GO:0042221	response to chemical stimulus	Biological Process
scaffold3.t205	GO:0050896	response to stimulus	Biological Process
scaffold3.t205	GO:0015893	drug transport	Biological Process
scaffold3.t205	GO:0042493	response to drug	Biological Process
scaffold3.t205	GO:0071702	organic substance transport	Biological Process
scaffold3.t205	GO:0006812	cation transport	Biological Process
scaffold3.t205	GO:0006811	ion transport	Biological Process
scaffold3.t205	GO:0034220	ion transmembrane transport	Biological Process
scaffold3.t205	GO:0005215	transporter activity	Molecular Function
scaffold3.t205	GO:0022857	transmembrane transporter activity	Molecular Function
scaffold3.t205	GO:0015238	drug transmembrane transporter activity	Molecular Function
scaffold3.t205	GO:0090484	drug transporter activity	Molecular Function
scaffold3.t205	GO:0008324	cation transmembrane transporter activity	Molecular Function
scaffold3.t205	GO:0022891	substrate-specific transmembrane transporter activity	Molecular Function
scaffold3.t205	GO:0022892	substrate-specific transporter activity	Molecular Function
scaffold3.t205	GO:0015075	ion transmembrane transporter activity	Molecular Function
scaffold3.t205	GO:0016020	membrane	Cellular Component
scaffold3.t205	GO:0016021	integral to membrane	Cellular Component
scaffold3.t205	GO:0044425	membrane part	Cellular Component
scaffold3.t205	GO:0031224	intrinsic to membrane	Cellular Component
scaffold3.t342	GO:0008152	metabolic process	Biological Process
scaffold3.t342	GO:0044238	primary metabolic process	Biological Process
scaffold3.t342	GO:0019538	protein metabolic process	Biological Process
scaffold3.t342	GO:0043170	macromolecule metabolic process	Biological Process
scaffold3.t342	GO:0071704	organic substance metabolic process	Biological Process
scaffold3.t342	GO:0006508	proteolysis	Biological Process
scaffold3.t342	GO:0016787	hydrolase activity	Molecular Function
scaffold3.t342	GO:0003824	catalytic activity	Molecular Function
scaffold3.t342	GO:0008233	peptidase activity	Molecular Function
scaffold3.t342	GO:0070011	peptidase activity, acting on L-amino acid peptides	Molecular Function
scaffold3.t342	GO:0004180	carboxypeptidase activity	Molecular Function
scaffold3.t342	GO:0008238	exopeptidase activity	Molecular Function
scaffold3.t342	GO:0008237	metallopeptidase activity	Molecular Function
scaffold3.t342	GO:0004181	metallocarboxypeptidase activity	Molecular Function
scaffold3.t342	GO:0008235	metalloexopeptidase activity	Molecular Function
scaffold2.t286	GO:0043169	cation binding	Molecular Function
scaffold2.t286	GO:0046914	transition metal ion binding	Molecular Function
scaffold2.t286	GO:0097159	organic cyclic compound binding	Molecular Function
scaffold2.t286	GO:0043167	ion binding	Molecular Function
scaffold2.t286	GO:0005488	binding	Molecular Function
scaffold2.t286	GO:0003676	nucleic acid binding	Molecular Function
scaffold2.t286	GO:0046872	metal ion binding	Molecular Function
scaffold2.t286	GO:1901363	heterocyclic compound binding	Molecular Function
scaffold2.t286	GO:0008270	zinc ion binding	Molecular Function
scaffold5.t176	GO:0044699	single-organism process	Biological Process
scaffold5.t176	GO:0009987	cellular process	Biological Process
scaffold5.t176	GO:0006810	transport	Biological Process
scaffold5.t176	GO:0044763	single-organism cellular process	Biological Process
scaffold5.t176	GO:0055085	transmembrane transport	Biological Process
scaffold5.t176	GO:0051179	localization	Biological Process
scaffold5.t176	GO:0044765	single-organism transport	Biological Process
scaffold5.t176	GO:0051234	establishment of localization	Biological Process
scaffold5.t176	GO:0005215	transporter activity	Molecular Function
scaffold5.t176	GO:0016020	membrane	Cellular Component
scaffold5.t176	GO:0044425	membrane part	Cellular Component
scaffold5.t176	GO:0031224	intrinsic to membrane	Cellular Component
scaffold5.t176	GO:0016021	integral to membrane	Cellular Component
scaffold6.t7	GO:0016311	dephosphorylation	Biological Process
scaffold6.t7	GO:0009987	cellular process	Biological Process
scaffold6.t7	GO:0008152	metabolic process	Biological Process
scaffold6.t7	GO:0006796	phosphate-containing compound metabolic process	Biological Process
scaffold6.t7	GO:0044237	cellular metabolic process	Biological Process
scaffold6.t7	GO:0006793	phosphorus metabolic process	Biological Process
scaffold6.t7	GO:0044699	single-organism process	Biological Process
scaffold6.t7	GO:0050896	response to stimulus	Biological Process
scaffold6.t7	GO:0006950	response to stress	Biological Process
scaffold6.t7	GO:0044763	single-organism cellular process	Biological Process
scaffold6.t7	GO:0051716	cellular response to stimulus	Biological Process
scaffold6.t7	GO:0031668	cellular response to extracellular stimulus	Biological Process
scaffold6.t7	GO:0031669	cellular response to nutrient levels	Biological Process
scaffold6.t7	GO:0009605	response to external stimulus	Biological Process
scaffold6.t7	GO:0031667	response to nutrient levels	Biological Process
scaffold6.t7	GO:0033554	cellular response to stress	Biological Process
scaffold6.t7	GO:0009267	cellular response to starvation	Biological Process
scaffold6.t7	GO:0071496	cellular response to external stimulus	Biological Process
scaffold6.t7	GO:0009991	response to extracellular stimulus	Biological Process
scaffold6.t7	GO:0042594	response to starvation	Biological Process
scaffold6.t7	GO:0007154	cell communication	Biological Process
scaffold6.t7	GO:0071704	organic substance metabolic process	Biological Process
scaffold6.t7	GO:0016787	hydrolase activity	Molecular Function
scaffold6.t7	GO:0016791	phosphatase activity	Molecular Function
scaffold6.t7	GO:0003824	catalytic activity	Molecular Function
scaffold6.t7	GO:0016788	hydrolase activity, acting on ester bonds	Molecular Function
scaffold6.t7	GO:0042578	phosphoric ester hydrolase activity	Molecular Function
scaffold6.t7	GO:0003993	acid phosphatase activity	Molecular Function
scaffold6.t7	GO:0044464	cell part	Cellular Component
scaffold6.t7	GO:0005623	cell	Cellular Component
scaffold6.t7	GO:0071944	cell periphery	Cellular Component
scaffold6.t7	GO:0030312	external encapsulating structure	Cellular Component
scaffold6.t7	GO:0005618	cell wall	Cellular Component
scaffold6.t7	GO:0005576	extracellular region	Cellular Component
scaffold6.t7	GO:0009277	fungal-type cell wall	Cellular Component
scaffold6.t7	GO:0030287	cell wall-bounded periplasmic space	Cellular Component
scaffold6.t7	GO:0042597	periplasmic space	Cellular Component
scaffold6.t7	GO:0009897	external side of plasma membrane	Cellular Component
scaffold6.t7	GO:0043229	intracellular organelle	Cellular Component
scaffold6.t7	GO:0043227	membrane-bounded organelle	Cellular Component
scaffold6.t7	GO:0043226	organelle	Cellular Component
scaffold6.t7	GO:0005737	cytoplasm	Cellular Component
scaffold6.t7	GO:0016020	membrane	Cellular Component
scaffold6.t7	GO:0044459	plasma membrane part	Cellular Component
scaffold6.t7	GO:0009986	cell surface	Cellular Component
scaffold6.t7	GO:0005886	plasma membrane	Cellular Component
scaffold6.t7	GO:0043231	intracellular membrane-bounded organelle	Cellular Component
scaffold6.t7	GO:0005622	intracellular	Cellular Component
scaffold6.t7	GO:0044444	cytoplasmic part	Cellular Component
scaffold6.t7	GO:0044424	intracellular part	Cellular Component
scaffold6.t7	GO:0044425	membrane part	Cellular Component
scaffold2.t186	GO:0006810	transport	Biological Process
scaffold2.t186	GO:0009987	cellular process	Biological Process
scaffold2.t186	GO:0055085	transmembrane transport	Biological Process
scaffold2.t186	GO:0006865	amino acid transport	Biological Process
scaffold2.t186	GO:0044699	single-organism process	Biological Process
scaffold2.t186	GO:0051179	localization	Biological Process
scaffold2.t186	GO:0071705	nitrogen compound transport	Biological Process
scaffold2.t186	GO:0071702	organic substance transport	Biological Process
scaffold2.t186	GO:0006811	ion transport	Biological Process
scaffold2.t186	GO:0034220	ion transmembrane transport	Biological Process
scaffold2.t186	GO:0044763	single-organism cellular process	Biological Process
scaffold2.t186	GO:0051234	establishment of localization	Biological Process
scaffold2.t186	GO:0003333	amino acid transmembrane transport	Biological Process
scaffold2.t186	GO:0044765	single-organism transport	Biological Process
scaffold2.t186	GO:0006820	anion transport	Biological Process
scaffold2.t186	GO:0015849	organic acid transport	Biological Process
scaffold2.t186	GO:0015711	organic anion transport	Biological Process
scaffold2.t186	GO:0046942	carboxylic acid transport	Biological Process
scaffold2.t186	GO:0005215	transporter activity	Molecular Function
scaffold2.t186	GO:0022891	substrate-specific transmembrane transporter activity	Molecular Function
scaffold2.t186	GO:0022892	substrate-specific transporter activity	Molecular Function
scaffold2.t186	GO:0015075	ion transmembrane transporter activity	Molecular Function
scaffold2.t186	GO:0022857	transmembrane transporter activity	Molecular Function
scaffold2.t186	GO:0005342	organic acid transmembrane transporter activity	Molecular Function
scaffold2.t186	GO:0008509	anion transmembrane transporter activity	Molecular Function
scaffold2.t186	GO:0046943	carboxylic acid transmembrane transporter activity	Molecular Function
scaffold2.t186	GO:0008514	organic anion transmembrane transporter activity	Molecular Function
scaffold2.t186	GO:0015171	amino acid transmembrane transporter activity	Molecular Function
scaffold2.t186	GO:0016020	membrane	Cellular Component
scaffold2.t186	GO:0016021	integral to membrane	Cellular Component
scaffold2.t186	GO:0044425	membrane part	Cellular Component
scaffold2.t186	GO:0031224	intrinsic to membrane	Cellular Component
scaffold4.t406	GO:0055114	oxidation-reduction process	Biological Process
scaffold4.t406	GO:0044710	single-organism metabolic process	Biological Process
scaffold4.t406	GO:0008152	metabolic process	Biological Process
scaffold4.t406	GO:0016491	oxidoreductase activity	Molecular Function
scaffold4.t406	GO:0003824	catalytic activity	Molecular Function
scaffold4.t406	GO:0005488	binding	Molecular Function
scaffold4.t406	GO:0043169	cation binding	Molecular Function
scaffold4.t406	GO:0046914	transition metal ion binding	Molecular Function
scaffold4.t406	GO:0008270	zinc ion binding	Molecular Function
scaffold4.t406	GO:0043167	ion binding	Molecular Function
scaffold4.t406	GO:0046872	metal ion binding	Molecular Function
scaffold3.t698	GO:0008152	metabolic process	Biological Process
scaffold3.t698	GO:0044281	small molecule metabolic process	Biological Process
scaffold3.t698	GO:0071704	organic substance metabolic process	Biological Process
scaffold3.t698	GO:0044710	single-organism metabolic process	Biological Process
scaffold3.t698	GO:0019752	carboxylic acid metabolic process	Biological Process
scaffold3.t698	GO:0043436	oxoacid metabolic process	Biological Process
scaffold3.t698	GO:0009987	cellular process	Biological Process
scaffold3.t698	GO:0006082	organic acid metabolic process	Biological Process
scaffold3.t698	GO:0044237	cellular metabolic process	Biological Process
scaffold3.t698	GO:1901575	organic substance catabolic process	Biological Process
scaffold3.t698	GO:0009056	catabolic process	Biological Process
scaffold3.t698	GO:0044238	primary metabolic process	Biological Process
scaffold3.t698	GO:1901564	organonitrogen compound metabolic process	Biological Process
scaffold3.t698	GO:0009063	cellular amino acid catabolic process	Biological Process
scaffold3.t698	GO:0006807	nitrogen compound metabolic process	Biological Process
scaffold3.t698	GO:0044282	small molecule catabolic process	Biological Process
scaffold3.t698	GO:0044712	single-organism catabolic process	Biological Process
scaffold3.t698	GO:0006520	cellular amino acid metabolic process	Biological Process
scaffold3.t698	GO:0044248	cellular catabolic process	Biological Process
scaffold3.t698	GO:0016054	organic acid catabolic process	Biological Process
scaffold3.t698	GO:0046395	carboxylic acid catabolic process	Biological Process
scaffold3.t698	GO:1901565	organonitrogen compound catabolic process	Biological Process
scaffold3.t698	GO:0006090	pyruvate metabolic process	Biological Process
scaffold3.t698	GO:0032787	monocarboxylic acid metabolic process	Biological Process
scaffold3.t698	GO:0003824	catalytic activity	Molecular Function
scaffold3.t698	GO:0046872	metal ion binding	Molecular Function
scaffold3.t698	GO:0043168	anion binding	Molecular Function
scaffold3.t698	GO:0043169	cation binding	Molecular Function
scaffold3.t698	GO:0050662	coenzyme binding	Molecular Function
scaffold3.t698	GO:0030976	thiamine pyrophosphate binding	Molecular Function
scaffold3.t698	GO:0097159	organic cyclic compound binding	Molecular Function
scaffold3.t698	GO:0000287	magnesium ion binding	Molecular Function
scaffold3.t698	GO:0019842	vitamin binding	Molecular Function
scaffold3.t698	GO:0036094	small molecule binding	Molecular Function
scaffold3.t698	GO:0048037	cofactor binding	Molecular Function
scaffold3.t698	GO:0005488	binding	Molecular Function
scaffold3.t698	GO:1901681	sulfur compound binding	Molecular Function
scaffold3.t698	GO:0043167	ion binding	Molecular Function
scaffold3.t698	GO:1901363	heterocyclic compound binding	Molecular Function
scaffold3.t698	GO:0016829	lyase activity	Molecular Function
scaffold3.t698	GO:0016831	carboxy-lyase activity	Molecular Function
scaffold3.t698	GO:0016830	carbon-carbon lyase activity	Molecular Function
scaffold3.t698	GO:0004737	pyruvate decarboxylase activity	Molecular Function
scaffold3.t698	GO:0005737	cytoplasm	Cellular Component
scaffold3.t698	GO:0044464	cell part	Cellular Component
scaffold3.t698	GO:0005623	cell	Cellular Component
scaffold3.t698	GO:0005622	intracellular	Cellular Component
scaffold3.t698	GO:0044424	intracellular part	Cellular Component
scaffold5.t412	GO:0006366	transcription from RNA polymerase II promoter	Biological Process
scaffold5.t412	GO:0006357	regulation of transcription from RNA polymerase II promoter	Biological Process
scaffold5.t412	GO:0008152	metabolic process	Biological Process
scaffold5.t412	GO:0006351	transcription, DNA-dependent	Biological Process
scaffold5.t412	GO:0032774	RNA biosynthetic process	Biological Process
scaffold5.t412	GO:0090304	nucleic acid metabolic process	Biological Process
scaffold5.t412	GO:0044249	cellular biosynthetic process	Biological Process
scaffold5.t412	GO:0034641	cellular nitrogen compound metabolic process	Biological Process
scaffold5.t412	GO:0006807	nitrogen compound metabolic process	Biological Process
scaffold5.t412	GO:0034645	cellular macromolecule biosynthetic process	Biological Process
scaffold5.t412	GO:1901362	organic cyclic compound biosynthetic process	Biological Process
scaffold5.t412	GO:1901360	organic cyclic compound metabolic process	Biological Process
scaffold5.t412	GO:0006139	nucleobase-containing compound metabolic process	Biological Process
scaffold5.t412	GO:0044260	cellular macromolecule metabolic process	Biological Process
scaffold5.t412	GO:0071704	organic substance metabolic process	Biological Process
scaffold5.t412	GO:0010467	gene expression	Biological Process
scaffold5.t412	GO:0018130	heterocycle biosynthetic process	Biological Process
scaffold5.t412	GO:1901576	organic substance biosynthetic process	Biological Process
scaffold5.t412	GO:0009987	cellular process	Biological Process
scaffold5.t412	GO:0006725	cellular aromatic compound metabolic process	Biological Process
scaffold5.t412	GO:0009058	biosynthetic process	Biological Process
scaffold5.t412	GO:0009059	macromolecule biosynthetic process	Biological Process
scaffold5.t412	GO:0034654	nucleobase-containing compound biosynthetic process	Biological Process
scaffold5.t412	GO:0046483	heterocycle metabolic process	Biological Process
scaffold5.t412	GO:0016070	RNA metabolic process	Biological Process
scaffold5.t412	GO:0044238	primary metabolic process	Biological Process
scaffold5.t412	GO:0044271	cellular nitrogen compound biosynthetic process	Biological Process
scaffold5.t412	GO:0044237	cellular metabolic process	Biological Process
scaffold5.t412	GO:0043170	macromolecule metabolic process	Biological Process
scaffold5.t412	GO:0019438	aromatic compound biosynthetic process	Biological Process
scaffold5.t412	GO:0019222	regulation of metabolic process	Biological Process
scaffold5.t412	GO:0031326	regulation of cellular biosynthetic process	Biological Process
scaffold5.t412	GO:0031323	regulation of cellular metabolic process	Biological Process
scaffold5.t412	GO:0050789	regulation of biological process	Biological Process
scaffold5.t412	GO:0080090	regulation of primary metabolic process	Biological Process
scaffold5.t412	GO:2000112	regulation of cellular macromolecule biosynthetic process	Biological Process
scaffold5.t412	GO:0010556	regulation of macromolecule biosynthetic process	Biological Process
scaffold5.t412	GO:0065007	biological regulation	Biological Process
scaffold5.t412	GO:0010468	regulation of gene expression	Biological Process
scaffold5.t412	GO:0019219	regulation of nucleobase-containing compound metabolic process	Biological Process
scaffold5.t412	GO:0009889	regulation of biosynthetic process	Biological Process
scaffold5.t412	GO:0050794	regulation of cellular process	Biological Process
scaffold5.t412	GO:0051171	regulation of nitrogen compound metabolic process	Biological Process
scaffold5.t412	GO:2001141	regulation of RNA biosynthetic process	Biological Process
scaffold5.t412	GO:0060255	regulation of macromolecule metabolic process	Biological Process
scaffold5.t412	GO:0051252	regulation of RNA metabolic process	Biological Process
scaffold5.t412	GO:0006355	regulation of transcription, DNA-dependent	Biological Process
scaffold5.t412	GO:0006732	coenzyme metabolic process	Biological Process
scaffold5.t412	GO:0009108	coenzyme biosynthetic process	Biological Process
scaffold5.t412	GO:0044710	single-organism metabolic process	Biological Process
scaffold5.t412	GO:0051186	cofactor metabolic process	Biological Process
scaffold5.t412	GO:0051188	cofactor biosynthetic process	Biological Process
scaffold5.t412	GO:0019296	coenzyme M metabolic process	Biological Process
scaffold5.t412	GO:0019295	coenzyme M biosynthetic process	Biological Process
scaffold5.t412	GO:0044272	sulfur compound biosynthetic process	Biological Process
scaffold5.t412	GO:0006790	sulfur compound metabolic process	Biological Process
scaffold5.t412	GO:0005488	binding	Molecular Function
scaffold5.t412	GO:0003676	nucleic acid binding	Molecular Function
scaffold5.t412	GO:0003677	DNA binding	Molecular Function
scaffold5.t412	GO:1901363	heterocyclic compound binding	Molecular Function
scaffold5.t412	GO:0043169	cation binding	Molecular Function
scaffold5.t412	GO:0046914	transition metal ion binding	Molecular Function
scaffold5.t412	GO:0043167	ion binding	Molecular Function
scaffold5.t412	GO:0046872	metal ion binding	Molecular Function
scaffold5.t412	GO:0097159	organic cyclic compound binding	Molecular Function
scaffold5.t412	GO:0008270	zinc ion binding	Molecular Function
scaffold5.t412	GO:0001071	nucleic acid binding transcription factor activity	Molecular Function
scaffold5.t412	GO:0000981	sequence-specific DNA binding RNA polymerase II transcription factor activity	Molecular Function
scaffold5.t412	GO:0003700	sequence-specific DNA binding transcription factor activity	Molecular Function
scaffold5.t412	GO:0003824	catalytic activity	Molecular Function
scaffold5.t412	GO:0043231	intracellular membrane-bounded organelle	Cellular Component
scaffold5.t412	GO:0005634	nucleus	Cellular Component
scaffold5.t412	GO:0044464	cell part	Cellular Component
scaffold5.t412	GO:0005623	cell	Cellular Component
scaffold5.t412	GO:0005622	intracellular	Cellular Component
scaffold5.t412	GO:0043229	intracellular organelle	Cellular Component
scaffold5.t412	GO:0044424	intracellular part	Cellular Component
scaffold5.t412	GO:0043227	membrane-bounded organelle	Cellular Component
scaffold5.t412	GO:0043226	organelle	Cellular Component
scaffold1.t824	GO:0055114	oxidation-reduction process	Biological Process
scaffold1.t824	GO:0008152	metabolic process	Biological Process
scaffold1.t824	GO:0044710	single-organism metabolic process	Biological Process
scaffold1.t824	GO:0006979	response to oxidative stress	Biological Process
scaffold1.t824	GO:0006950	response to stress	Biological Process
scaffold1.t824	GO:0050896	response to stimulus	Biological Process
scaffold1.t824	GO:0009987	cellular process	Biological Process
scaffold1.t824	GO:0044699	single-organism process	Biological Process
scaffold1.t824	GO:0051716	cellular response to stimulus	Biological Process
scaffold1.t824	GO:0033554	cellular response to stress	Biological Process
scaffold1.t824	GO:0044763	single-organism cellular process	Biological Process
scaffold1.t824	GO:0070887	cellular response to chemical stimulus	Biological Process
scaffold1.t824	GO:0042221	response to chemical stimulus	Biological Process
scaffold1.t824	GO:0034599	cellular response to oxidative stress	Biological Process
scaffold1.t824	GO:0016491	oxidoreductase activity	Molecular Function
scaffold1.t824	GO:0004601	peroxidase activity	Molecular Function
scaffold1.t824	GO:0003824	catalytic activity	Molecular Function
scaffold1.t824	GO:0016209	antioxidant activity	Molecular Function
scaffold1.t824	GO:0016684	oxidoreductase activity, acting on peroxide as acceptor	Molecular Function
scaffold1.t824	GO:0004602	glutathione peroxidase activity	Molecular Function
scaffold1.t824	GO:0016705	oxidoreductase activity, acting on paired donors, with incorporation or reduction of molecular oxygen	Molecular Function
scaffold1.t824	GO:0047066	phospholipid-hydroperoxide glutathione peroxidase activity	Molecular Function
scaffold1.t824	GO:0044464	cell part	Cellular Component
scaffold1.t824	GO:0005737	cytoplasm	Cellular Component
scaffold1.t824	GO:0005623	cell	Cellular Component
scaffold1.t824	GO:0005622	intracellular	Cellular Component
scaffold1.t824	GO:0044424	intracellular part	Cellular Component
scaffold1.t824	GO:0043229	intracellular organelle	Cellular Component
scaffold1.t824	GO:0043227	membrane-bounded organelle	Cellular Component
scaffold1.t824	GO:0043226	organelle	Cellular Component
scaffold1.t824	GO:0044444	cytoplasmic part	Cellular Component
scaffold1.t824	GO:0043231	intracellular membrane-bounded organelle	Cellular Component
scaffold1.t824	GO:0005739	mitochondrion	Cellular Component
scaffold1.t824	GO:0031967	organelle envelope	Cellular Component
scaffold1.t824	GO:0031975	envelope	Cellular Component
scaffold1.t824	GO:0044446	intracellular organelle part	Cellular Component
scaffold1.t824	GO:0005740	mitochondrial envelope	Cellular Component
scaffold1.t824	GO:0044429	mitochondrial part	Cellular Component
scaffold1.t824	GO:0044422	organelle part	Cellular Component
scaffold1.t824	GO:0019898	extrinsic to membrane	Cellular Component
scaffold1.t824	GO:0031090	organelle membrane	Cellular Component
scaffold1.t824	GO:0005634	nucleus	Cellular Component
scaffold1.t824	GO:0016020	membrane	Cellular Component
scaffold1.t824	GO:0044455	mitochondrial membrane part	Cellular Component
scaffold1.t824	GO:0031968	organelle outer membrane	Cellular Component
scaffold1.t824	GO:0031966	mitochondrial membrane	Cellular Component
scaffold1.t824	GO:0031315	extrinsic to mitochondrial outer membrane	Cellular Component
scaffold1.t824	GO:0031312	extrinsic to organelle membrane	Cellular Component
scaffold1.t824	GO:0019867	outer membrane	Cellular Component
scaffold1.t824	GO:0005741	mitochondrial outer membrane	Cellular Component
scaffold1.t824	GO:0044425	membrane part	Cellular Component
scaffold1.t824	GO:0031314	extrinsic to mitochondrial inner membrane	Cellular Component
scaffold1.t824	GO:0019866	organelle inner membrane	Cellular Component
scaffold1.t824	GO:0005743	mitochondrial inner membrane	Cellular Component
scaffold4.t399	GO:0044710	single-organism metabolic process	Biological Process
scaffold4.t399	GO:0055114	oxidation-reduction process	Biological Process
scaffold4.t399	GO:0008152	metabolic process	Biological Process
scaffold4.t399	GO:0003824	catalytic activity	Molecular Function
scaffold4.t399	GO:0016491	oxidoreductase activity	Molecular Function
scaffold5.t13	GO:0006468	protein phosphorylation	Biological Process
scaffold5.t13	GO:0009987	cellular process	Biological Process
scaffold5.t13	GO:0016310	phosphorylation	Biological Process
scaffold5.t13	GO:0044267	cellular protein metabolic process	Biological Process
scaffold5.t13	GO:0044260	cellular macromolecule metabolic process	Biological Process
scaffold5.t13	GO:0071704	organic substance metabolic process	Biological Process
scaffold5.t13	GO:0006464	cellular protein modification process	Biological Process
scaffold5.t13	GO:0043412	macromolecule modification	Biological Process
scaffold5.t13	GO:0036211	protein modification process	Biological Process
scaffold5.t13	GO:0008152	metabolic process	Biological Process
scaffold5.t13	GO:0044238	primary metabolic process	Biological Process
scaffold5.t13	GO:0019538	protein metabolic process	Biological Process
scaffold5.t13	GO:0044237	cellular metabolic process	Biological Process
scaffold5.t13	GO:0043170	macromolecule metabolic process	Biological Process
scaffold5.t13	GO:0006796	phosphate-containing compound metabolic process	Biological Process
scaffold5.t13	GO:0006793	phosphorus metabolic process	Biological Process
scaffold5.t13	GO:0004672	protein kinase activity	Molecular Function
scaffold5.t13	GO:0016740	transferase activity	Molecular Function
scaffold5.t13	GO:0016301	kinase activity	Molecular Function
scaffold5.t13	GO:0016772	transferase activity, transferring phosphorus-containing groups	Molecular Function
scaffold5.t13	GO:0003824	catalytic activity	Molecular Function
scaffold5.t13	GO:0016773	phosphotransferase activity, alcohol group as acceptor	Molecular Function
scaffold5.t13	GO:0000166	nucleotide binding	Molecular Function
scaffold5.t13	GO:0035639	purine ribonucleoside triphosphate binding	Molecular Function
scaffold5.t13	GO:0005488	binding	Molecular Function
scaffold5.t13	GO:1901363	heterocyclic compound binding	Molecular Function
scaffold5.t13	GO:0001883	purine nucleoside binding	Molecular Function
scaffold5.t13	GO:0001882	nucleoside binding	Molecular Function
scaffold5.t13	GO:0043168	anion binding	Molecular Function
scaffold5.t13	GO:0043167	ion binding	Molecular Function
scaffold5.t13	GO:1901265	nucleoside phosphate binding	Molecular Function
scaffold5.t13	GO:0032549	ribonucleoside binding	Molecular Function
scaffold5.t13	GO:0017076	purine nucleotide binding	Molecular Function
scaffold5.t13	GO:0005524	ATP binding	Molecular Function
scaffold5.t13	GO:0036094	small molecule binding	Molecular Function
scaffold5.t13	GO:0030554	adenyl nucleotide binding	Molecular Function
scaffold5.t13	GO:0032559	adenyl ribonucleotide binding	Molecular Function
scaffold5.t13	GO:0097159	organic cyclic compound binding	Molecular Function
scaffold5.t13	GO:0032555	purine ribonucleotide binding	Molecular Function
scaffold5.t13	GO:0032550	purine ribonucleoside binding	Molecular Function
scaffold5.t13	GO:0032553	ribonucleotide binding	Molecular Function
scaffold5.t13	GO:0004674	protein serine/threonine kinase activity	Molecular Function
scaffold1.t1017	GO:0055114	oxidation-reduction process	Biological Process
scaffold1.t1017	GO:0008152	metabolic process	Biological Process
scaffold1.t1017	GO:0044710	single-organism metabolic process	Biological Process
scaffold1.t1017	GO:0003824	catalytic activity	Molecular Function
scaffold1.t1017	GO:0016491	oxidoreductase activity	Molecular Function
scaffold3.t11	GO:0044699	single-organism process	Biological Process
scaffold3.t11	GO:0006810	transport	Biological Process
scaffold3.t11	GO:0006811	ion transport	Biological Process
scaffold3.t11	GO:0030001	metal ion transport	Biological Process
scaffold3.t11	GO:0055085	transmembrane transport	Biological Process
scaffold3.t11	GO:0009987	cellular process	Biological Process
scaffold3.t11	GO:0044763	single-organism cellular process	Biological Process
scaffold3.t11	GO:0051179	localization	Biological Process
scaffold3.t11	GO:0006812	cation transport	Biological Process
scaffold3.t11	GO:0034220	ion transmembrane transport	Biological Process
scaffold3.t11	GO:0044765	single-organism transport	Biological Process
scaffold3.t11	GO:0051234	establishment of localization	Biological Process
scaffold3.t11	GO:0006829	zinc ion transport	Biological Process
scaffold3.t11	GO:0071577	zinc ion transmembrane transport	Biological Process
scaffold3.t11	GO:0000041	transition metal ion transport	Biological Process
scaffold3.t11	GO:0072511	divalent inorganic cation transport	Biological Process
scaffold3.t11	GO:0046873	metal ion transmembrane transporter activity	Molecular Function
scaffold3.t11	GO:0022891	substrate-specific transmembrane transporter activity	Molecular Function
scaffold3.t11	GO:0022892	substrate-specific transporter activity	Molecular Function
scaffold3.t11	GO:0005215	transporter activity	Molecular Function
scaffold3.t11	GO:0008324	cation transmembrane transporter activity	Molecular Function
scaffold3.t11	GO:0015075	ion transmembrane transporter activity	Molecular Function
scaffold3.t11	GO:0022857	transmembrane transporter activity	Molecular Function
scaffold3.t11	GO:0022890	inorganic cation transmembrane transporter activity	Molecular Function
scaffold3.t11	GO:0046915	transition metal ion transmembrane transporter activity	Molecular Function
scaffold3.t11	GO:0072509	divalent inorganic cation transmembrane transporter activity	Molecular Function
scaffold3.t11	GO:0005385	zinc ion transmembrane transporter activity	Molecular Function
scaffold3.t11	GO:0000007	low-affinity zinc ion transmembrane transporter activity	Molecular Function
scaffold3.t11	GO:0016020	membrane	Cellular Component
scaffold3.t11	GO:0044425	membrane part	Cellular Component
scaffold3.t11	GO:0031224	intrinsic to membrane	Cellular Component
scaffold3.t11	GO:0016021	integral to membrane	Cellular Component
scaffold3.t11	GO:0044464	cell part	Cellular Component
scaffold3.t11	GO:0005623	cell	Cellular Component
scaffold3.t11	GO:0071944	cell periphery	Cellular Component
scaffold3.t11	GO:0005886	plasma membrane	Cellular Component
scaffold3.t478	GO:0080090	regulation of primary metabolic process	Biological Process
scaffold3.t478	GO:0019222	regulation of metabolic process	Biological Process
scaffold3.t478	GO:0019219	regulation of nucleobase-containing compound metabolic process	Biological Process
scaffold3.t478	GO:0031323	regulation of cellular metabolic process	Biological Process
scaffold3.t478	GO:2001141	regulation of RNA biosynthetic process	Biological Process
scaffold3.t478	GO:0051252	regulation of RNA metabolic process	Biological Process
scaffold3.t478	GO:0009889	regulation of biosynthetic process	Biological Process
scaffold3.t478	GO:0050789	regulation of biological process	Biological Process
scaffold3.t478	GO:0006355	regulation of transcription, DNA-dependent	Biological Process
scaffold3.t478	GO:0010556	regulation of macromolecule biosynthetic process	Biological Process
scaffold3.t478	GO:0065007	biological regulation	Biological Process
scaffold3.t478	GO:0051171	regulation of nitrogen compound metabolic process	Biological Process
scaffold3.t478	GO:0031326	regulation of cellular biosynthetic process	Biological Process
scaffold3.t478	GO:0060255	regulation of macromolecule metabolic process	Biological Process
scaffold3.t478	GO:0050794	regulation of cellular process	Biological Process
scaffold3.t478	GO:0010468	regulation of gene expression	Biological Process
scaffold3.t478	GO:2000112	regulation of cellular macromolecule biosynthetic process	Biological Process
scaffold3.t478	GO:0050896	response to stimulus	Biological Process
scaffold3.t478	GO:0006950	response to stress	Biological Process
scaffold3.t478	GO:0043565	sequence-specific DNA binding	Molecular Function
scaffold3.t478	GO:0003700	sequence-specific DNA binding transcription factor activity	Molecular Function
scaffold3.t478	GO:0097159	organic cyclic compound binding	Molecular Function
scaffold3.t478	GO:0005488	binding	Molecular Function
scaffold3.t478	GO:0003676	nucleic acid binding	Molecular Function
scaffold3.t478	GO:0003677	DNA binding	Molecular Function
scaffold3.t478	GO:1901363	heterocyclic compound binding	Molecular Function
scaffold3.t478	GO:0001071	nucleic acid binding transcription factor activity	Molecular Function
scaffold3.t478	GO:0043231	intracellular membrane-bounded organelle	Cellular Component
scaffold3.t478	GO:0005634	nucleus	Cellular Component
scaffold3.t478	GO:0044464	cell part	Cellular Component
scaffold3.t478	GO:0005623	cell	Cellular Component
scaffold3.t478	GO:0005622	intracellular	Cellular Component
scaffold3.t478	GO:0043229	intracellular organelle	Cellular Component
scaffold3.t478	GO:0044424	intracellular part	Cellular Component
scaffold3.t478	GO:0043227	membrane-bounded organelle	Cellular Component
scaffold3.t478	GO:0043226	organelle	Cellular Component
scaffold8.t86	GO:0016020	membrane	Cellular Component
scaffold1.t782	GO:0080090	regulation of primary metabolic process	Biological Process
scaffold1.t782	GO:0019222	regulation of metabolic process	Biological Process
scaffold1.t782	GO:0060255	regulation of macromolecule metabolic process	Biological Process
scaffold1.t782	GO:2001141	regulation of RNA biosynthetic process	Biological Process
scaffold1.t782	GO:0050789	regulation of biological process	Biological Process
scaffold1.t782	GO:0065007	biological regulation	Biological Process
scaffold1.t782	GO:0009889	regulation of biosynthetic process	Biological Process
scaffold1.t782	GO:0050794	regulation of cellular process	Biological Process
scaffold1.t782	GO:0006355	regulation of transcription, DNA-dependent	Biological Process
scaffold1.t782	GO:0051252	regulation of RNA metabolic process	Biological Process
scaffold1.t782	GO:0031326	regulation of cellular biosynthetic process	Biological Process
[truncated: 1,002 more rows]
